# Supplementary material for: Neural transcriptome reveals molecular mechanisms for temporal control of vocalization across multiple timescales
Source: BMC Genomics. 2015 May 27;16(1):408. doi: 10.1186/s12864-015-1577-2 (PMC4446069; doi:10.1186/s12864-015-1577-2)
Supplement: Additional file 1: Table S1. — GO terms enriched in transcripts upregulated in VMN. GO category notations: C = cellular component; F = molecular function; P = biological process. FDR = false discovery rate adjusted P values. GO terms related to cellular respiration are counted in column D. Table S2. GO terms enriched in transcripts upregulated in surrounding hindbrain (H). GO category notations: C = cellular component; F = molecular function; P = biological process. FDR = false discovery rate adjusted P values. GO terms related to cellular respiration are counted in column D. Table S3. KEGG pathways mapped to upregulated transcripts in VMN or H. Names and the number of sequences are listed for each KEGG pathway. Table S4. Functional gene category transcripts. List of sequence IDs and Blast2GO sequence descriptions for transcripts under each functional gene category. Expression levels for these transcripts are plotted in Figure 5. Table S5. Functionally important candidate genes upregulated in H. Table S6. Sequences and primers used for qPCR validation. Forward (F) and reverse (R) qPCR primer sequences are listed for each Trinity predicted isoform or gene component. [file 12864_2015_1577_MOESM1_ESM.xlsx]

## Sheet: Table S1
Table S1. GO terms enriched in transcripts upregulated in VMN
	GO Term	Name	Related to cellular respiration?	GO Category	FDR
1	GO:0005739	mitochondrion	1	C	8.8e-53
2	GO:0044429	mitochondrial part	1	C	1.2e-22
3	GO:0044444	cytoplasmic part		C	1.7e-21
4	GO:0005840	ribosome		C	2.1e-21
5	GO:0005743	mitochondrial inner membrane	1	C	4.4e-20
6	GO:0019866	organelle inner membrane		C	6.1e-19
7	GO:0006412	translation		P	2.9e-18
8	GO:0006119	oxidative phosphorylation	1	P	3.6e-18
9	GO:0022900	electron transport chain	1	P	8.2e-18
10	GO:0042775	mitochondrial ATP synthesis coupled electron transport	1	P	1.6e-17
11	GO:0042773	ATP synthesis coupled electron transport	1	P	1.6e-17
12	GO:0022904	respiratory electron transport chain	1	P	2.3e-17
13	GO:0045333	cellular respiration	1	P	2.3e-17
14	GO:0003735	structural constituent of ribosome		F	2.3e-17
15	GO:0070469	respiratory chain	1	C	1.5e-16
16	GO:0005740	mitochondrial envelope	1	C	1.5e-16
17	GO:0030529	ribonucleoprotein complex		C	2.5e-16
18	GO:0005737	cytoplasm		C	3e-16
19	GO:0016491	oxidoreductase activity	1	F	1.9e-15
20	GO:0031966	mitochondrial membrane	1	C	1.9e-15
21	GO:0044283	small molecule biosynthetic process		P	3.1e-15
22	GO:0055114	oxidation-reduction process	1	P	5.1e-15
23	GO:0044711	single-organism biosynthetic process		P	7.4e-15
24	GO:0006744	ubiquinone biosynthetic process	1	P	8.6e-15
25	GO:0006743	ubiquinone metabolic process	1	P	8.6e-15
26	GO:0045426	quinone cofactor biosynthetic process	1	P	8.6e-15
27	GO:0042375	quinone cofactor metabolic process	1	P	8.6e-15
28	GO:0015992	proton transport	1	P	8.8e-15
29	GO:0006818	hydrogen transport	1	P	1.4e-14
30	GO:1901663	quinone biosynthetic process	1	P	1.9e-14
31	GO:0031967	organelle envelope		C	2.6e-13
32	GO:0006091	generation of precursor metabolites and energy	1	P	3e-13
33	GO:1901661	quinone metabolic process	1	P	3.9e-13
34	GO:0051186	cofactor metabolic process		P	1.7e-11
35	GO:0042254	ribosome biogenesis		P	1.7e-11
36	GO:0031975	envelope		C	1.7e-11
37	GO:0043226	organelle		C	1.7e-11
38	GO:0034660	ncRNA metabolic process		P	1.7e-11
39	GO:0003824	catalytic activity		F	4e-11
40	GO:0044455	mitochondrial membrane part	1	C	4.7e-11
41	GO:0044424	intracellular part		C	5.4e-11
42	GO:0043229	intracellular organelle		C	7.2e-11
43	GO:0043227	membrane-bounded organelle		C	9.6e-11
44	GO:0043231	intracellular membrane-bounded organelle		C	2.1e-10
45	GO:0042181	ketone biosynthetic process		P	2.2e-10
46	GO:0006399	tRNA metabolic process		P	3.3e-10
47	GO:0003954	NADH dehydrogenase activity	1	F	6.2e-10
48	GO:0050136	NADH dehydrogenase (quinone) activity	1	F	6.2e-10
49	GO:0008137	NADH dehydrogenase (ubiquinone) activity	1	F	6.2e-10
50	GO:0006120	mitochondrial electron transport, NADH to ubiquinone	1	P	6.4e-10
51	GO:0015980	energy derivation by oxidation of organic compounds	1	P	2.1e-09
52	GO:0009108	coenzyme biosynthetic process		P	3.2e-09
53	GO:0044710	single-organism metabolic process		P	1e-08
54	GO:0008152	metabolic process	1	P	1.5e-08
55	GO:0051188	cofactor biosynthetic process		P	1.5e-08
56	GO:0022613	ribonucleoprotein complex biogenesis		P	2e-08
57	GO:0005759	mitochondrial matrix	1	C	2.1e-08
58	GO:0006732	coenzyme metabolic process	1	P	1.7e-07
59	GO:0015078	hydrogen ion transmembrane transporter activity	1	F	1.7e-07
60	GO:0031090	organelle membrane		C	1.8e-07
61	GO:0044391	ribosomal subunit		C	3.5e-07
62	GO:0045259	proton-transporting ATP synthase complex	1	C	3.5e-07
63	GO:0016655	oxidoreductase activity, acting on NAD(P)H, quinone or similar compound as acceptor	1	F	3.5e-07
64	GO:0015002	heme-copper terminal oxidase activity	1	F	3.8e-07
65	GO:0016676	oxidoreductase activity, acting on a heme group of donors, oxygen as acceptor	1	F	3.8e-07
66	GO:0016675	oxidoreductase activity, acting on a heme group of donors	1	F	3.8e-07
67	GO:0004129	cytochrome-c oxidase activity	1	F	3.8e-07
68	GO:0009081	branched-chain amino acid metabolic process		P	3.9e-07
69	GO:0016053	organic acid biosynthetic process		P	4.5e-07
70	GO:0046394	carboxylic acid biosynthetic process		P	4.5e-07
71	GO:1901607	alpha-amino acid biosynthetic process		P	5.9e-07
72	GO:0016651	oxidoreductase activity, acting on NAD(P)H	1	F	7.2e-07
73	GO:0044446	intracellular organelle part		C	7.8e-07
74	GO:0015986	ATP synthesis coupled proton transport	1	P	7.9e-07
75	GO:0015985	energy coupled proton transport, down electrochemical gradient	1	P	7.9e-07
76	GO:0006106	fumarate metabolic process	1	P	9.1e-07
77	GO:0004333	fumarate hydratase activity	1	F	9.1e-07
78	GO:0005746	mitochondrial respiratory chain	1	C	1.1e-06
79	GO:0044422	organelle part		C	1.1e-06
80	GO:0004812	aminoacyl-tRNA ligase activity		F	1.3e-06
81	GO:0006418	tRNA aminoacylation for protein translation		P	1.4e-06
82	GO:0016876	ligase activity, forming aminoacyl-tRNA and related compounds		F	1.4e-06
83	GO:0016875	ligase activity, forming carbon-oxygen bonds		F	1.4e-06
84	GO:0008652	cellular amino acid biosynthetic process		P	1.6e-06
85	GO:0006573	valine metabolic process		P	2.2e-06
86	GO:0005761	mitochondrial ribosome		C	2.7e-06
87	GO:0000313	organellar ribosome		C	2.7e-06
88	GO:0043039	tRNA aminoacylation		P	3.4e-06
89	GO:0043038	amino acid activation		P	3.4e-06
90	GO:0009058	biosynthetic process		P	3.9e-06
91	GO:0006733	oxidoreduction coenzyme metabolic process	1	P	4.7e-06
92	GO:0032991	macromolecular complex		C	6e-06
93	GO:0045277	respiratory chain complex IV	1	C	6.3e-06
94	GO:0006123	mitochondrial electron transport, cytochrome c to oxygen	1	P	6.3e-06
95	GO:0006118	electron transport	1	P	7.1e-06
96	GO:1901576	organic substance biosynthetic process		P	8.2e-06
97	GO:0016836	hydro-lyase activity		F	1.1e-05
98	GO:0044281	small molecule metabolic process		P	1.3e-05
99	GO:0016835	carbon-oxygen lyase activity		F	1.6e-05
100	GO:0005622	intracellular		C	2.5e-05
101	GO:0009055	electron carrier activity	1	F	2.6e-05
102	GO:0045263	proton-transporting ATP synthase complex, coupling factor F(o)	1	C	3.9e-05
103	GO:0006551	leucine metabolic process		P	3.9e-05
104	GO:0006448	regulation of translational elongation		P	4.2e-05
105	GO:0006549	isoleucine metabolic process		P	4.7e-05
106	GO:0044249	cellular biosynthetic process		P	4.7e-05
107	GO:0005763	mitochondrial small ribosomal subunit		C	4.9e-05
108	GO:0000314	organellar small ribosomal subunit		C	4.9e-05
109	GO:0006414	translational elongation		P	5e-05
110	GO:0009451	RNA modification		P	5e-05
111	GO:0033013	tetrapyrrole metabolic process		P	5.7e-05
112	GO:0005744	mitochondrial inner membrane presequence translocase complex	1	C	6.9e-05
113	GO:0044085	cellular component biogenesis		P	8.4e-05
114	GO:0032274	gonadotropin secretion		P	8.5e-05
115	GO:0046884	follicle-stimulating hormone secretion		P	8.5e-05
116	GO:0006099	tricarboxylic acid cycle	1	P	9.2e-05
117	GO:0007005	mitochondrion organization	1	P	0.00013
118	GO:0044237	cellular metabolic process	1	P	0.00013
119	GO:0005198	structural molecule activity		F	0.00013
120	GO:0009060	aerobic respiration	1	P	0.00015
121	GO:0033108	mitochondrial respiratory chain complex assembly	1	P	0.00016
122	GO:1901566	organonitrogen compound biosynthetic process		P	0.00016
123	GO:0016853	isomerase activity		F	0.00024
124	GO:0032275	luteinizing hormone secretion		P	0.00031
125	GO:0035117	embryonic forelimb morphogenesis		P	0.00031
126	GO:0060932	His-Purkinje system cell differentiation		P	0.00031
127	GO:0060931	sinoatrial node cell development		P	0.00031
128	GO:0060926	cardiac pacemaker cell development		P	0.00031
129	GO:0060921	sinoatrial node cell differentiation		P	0.00031
130	GO:0060920	cardiac pacemaker cell differentiation		P	0.00031
131	GO:0003167	atrioventricular bundle cell differentiation		P	0.00031
132	GO:0003166	bundle of His development		P	0.00031
133	GO:0003164	His-Purkinje system development		P	0.00031
134	GO:0003163	sinoatrial node development		P	0.00031
135	GO:0006778	porphyrin-containing compound metabolic process		P	0.00033
136	GO:0034470	ncRNA processing		P	0.0005
137	GO:0015994	chlorophyll metabolic process		P	0.00051
138	GO:0045271	respiratory chain complex I	1	C	0.00061
139	GO:0005747	mitochondrial respiratory chain complex I	1	C	0.00061
140	GO:0030964	NADH dehydrogenase complex	1	C	0.00061
141	GO:0005758	mitochondrial intermembrane space	1	C	0.00061
142	GO:0008135	translation factor activity, nucleic acid binding		F	0.00063
143	GO:0006424	glutamyl-tRNA aminoacylation		P	0.00064
144	GO:0004818	glutamate-tRNA ligase activity		F	0.00064
145	GO:0009332	glutamate-tRNA ligase complex		C	0.00064
146	GO:0004102	choline O-acetyltransferase activity		F	0.00064
147	GO:0015935	small ribosomal subunit		C	0.00076
148	GO:0045239	tricarboxylic acid cycle enzyme complex	1	C	0.00094
149	GO:0042180	cellular ketone metabolic process		P	0.00095
150	GO:0009124	nucleoside monophosphate biosynthetic process		P	0.00097
151	GO:0006525	arginine metabolic process		P	0.001
152	GO:0043436	oxoacid metabolic process		P	0.001
153	GO:0006428	isoleucyl-tRNA aminoacylation		P	0.001
154	GO:0004822	isoleucine-tRNA ligase activity		F	0.001
155	GO:0003746	translation elongation factor activity		F	0.0012
156	GO:0019752	carboxylic acid metabolic process		P	0.0012
157	GO:0006082	organic acid metabolic process		P	0.0012
158	GO:0016863	intramolecular oxidoreductase activity, transposing C=C bonds		F	0.0012
159	GO:0030366	Mo-molybdopterin synthase activity		F	0.0012
160	GO:0071704	organic substance metabolic process		P	0.0013
161	GO:0010467	gene expression		P	0.0014
162	GO:0002161	aminoacyl-tRNA editing activity		F	0.0015
163	GO:0006433	prolyl-tRNA aminoacylation		P	0.0015
164	GO:0004827	proline-tRNA ligase activity		F	0.0015
165	GO:0019843	rRNA binding		F	0.0016
166	GO:0043232	intracellular non-membrane-bounded organelle		C	0.0017
167	GO:0043228	non-membrane-bounded organelle		C	0.0017
168	GO:0009099	valine biosynthetic process		P	0.0018
169	GO:0009098	leucine biosynthetic process		P	0.0018
170	GO:0009097	isoleucine biosynthetic process		P	0.0018
171	GO:0009082	branched-chain amino acid biosynthetic process		P	0.0018
172	GO:0009156	ribonucleoside monophosphate biosynthetic process		P	0.002
173	GO:0031974	membrane-enclosed lumen		C	0.002
174	GO:0008535	respiratory chain complex IV assembly	1	P	0.0021
175	GO:0006461	protein complex assembly		P	0.0022
176	GO:0070271	protein complex biogenesis		P	0.0023
177	GO:0009123	nucleoside monophosphate metabolic process		P	0.0028
178	GO:0042398	cellular modified amino acid biosynthetic process		P	0.0029
179	GO:0033617	mitochondrial respiratory chain complex IV assembly	1	P	0.0032
180	GO:0097034	mitochondrial respiratory chain complex IV biogenesis	1	P	0.0032
181	GO:0031970	organelle envelope lumen		C	0.0034
182	GO:0006396	RNA processing		P	0.0034
183	GO:0007351	tripartite regional subdivision		P	0.0034
184	GO:0030897	HOPS complex		C	0.0034
185	GO:0008595	anterior/posterior axis specification, embryo		P	0.0034
186	GO:0060986	endocrine hormone secretion		P	0.0034
187	GO:0015934	large ribosomal subunit		C	0.0034
188	GO:0002063	chondrocyte development		P	0.0035
189	GO:0006754	ATP biosynthetic process	1	P	0.0037
190	GO:0051540	metal cluster binding		F	0.0037
191	GO:0051536	iron-sulfur cluster binding		F	0.0037
192	GO:0009161	ribonucleoside monophosphate metabolic process		P	0.0039
193	GO:0060911	cardiac cell fate commitment		P	0.0044
194	GO:0065003	macromolecular complex assembly		P	0.0044
195	GO:0015977	carbon fixation		P	0.0048
196	GO:0019643	reductive tricarboxylic acid cycle	1	P	0.0048
197	GO:0004769	steroid delta-isomerase activity		F	0.005
198	GO:0047750	cholestenol delta-isomerase activity		F	0.005
199	GO:0005680	anaphase-promoting complex		C	0.0057
200	GO:0060923	cardiac muscle cell fate commitment		P	0.0065
201	GO:0042559	pteridine-containing compound biosynthetic process		P	0.0068
202	GO:0008033	tRNA processing		P	0.0072
203	GO:0016469	proton-transporting two-sector ATPase complex	1	C	0.0072
204	GO:0072655	establishment of protein localization to mitochondrion	1	P	0.0073
205	GO:0044464	cell part		C	0.0074
206	GO:0005623	cell		C	0.0074
207	GO:0016413	O-acetyltransferase activity		F	0.0077
208	GO:0006560	proline metabolic process		P	0.0081
209	GO:0070585	protein localization to mitochondrion	1	P	0.0083
210	GO:0052689	carboxylic ester hydrolase activity		F	0.011
211	GO:0009168	purine ribonucleoside monophosphate biosynthetic process		P	0.012
212	GO:0009127	purine nucleoside monophosphate biosynthetic process		P	0.012
213	GO:0019008	molybdopterin synthase complex		C	0.012
214	GO:0045039	protein import into mitochondrial inner membrane	1	P	0.012
215	GO:0042719	mitochondrial intermembrane space protein transporter complex	1	C	0.012
216	GO:0043190	ATP-binding cassette (ABC) transporter complex	1	C	0.012
217	GO:0060596	mammary placode formation		P	0.012
218	GO:0010257	NADH dehydrogenase complex assembly	1	P	0.012
219	GO:0032981	mitochondrial respiratory chain complex I assembly	1	P	0.012
220	GO:0006450	regulation of translational fidelity		P	0.012
221	GO:0097031	mitochondrial respiratory chain complex I biogenesis	1	P	0.012
222	GO:0071822	protein complex subunit organization		P	0.012
223	GO:0000152	nuclear ubiquitin ligase complex		C	0.012
224	GO:0043933	macromolecular complex subunit organization		P	0.013
225	GO:0006534	cysteine metabolic process		P	0.015
226	GO:0046034	ATP metabolic process	1	P	0.015
227	GO:0009167	purine ribonucleoside monophosphate metabolic process		P	0.015
228	GO:0009126	purine nucleoside monophosphate metabolic process		P	0.015
229	GO:0007350	blastoderm segmentation		P	0.015
230	GO:0009941	chloroplast envelope		C	0.015
231	GO:0009526	plastid envelope		C	0.015
232	GO:0008320	protein transmembrane transporter activity		F	0.015
233	GO:0015450	P-P-bond-hydrolysis-driven protein transmembrane transporter activity		F	0.015
234	GO:0042136	neurotransmitter biosynthetic process		P	0.017
235	GO:0042364	water-soluble vitamin biosynthetic process		P	0.018
236	GO:0009206	purine ribonucleoside triphosphate biosynthetic process		P	0.018
237	GO:0009145	purine nucleoside triphosphate biosynthetic process		P	0.018
238	GO:0046545	development of primary female sexual characteristics		P	0.02
239	GO:0009083	branched-chain amino acid catabolic process		P	0.02
240	GO:0006626	protein targeting to mitochondrion	1	P	0.02
241	GO:0032543	mitochondrial translation	1	P	0.021
242	GO:0044435	plastid part		C	0.021
243	GO:0044434	chloroplast part		C	0.021
244	GO:0009536	plastid		C	0.021
245	GO:0009507	chloroplast		C	0.021
246	GO:0009066	aspartate family amino acid metabolic process		P	0.022
247	GO:0015672	monovalent inorganic cation transport		P	0.024
248	GO:0043233	organelle lumen		C	0.024
249	GO:0009201	ribonucleoside triphosphate biosynthetic process		P	0.024
250	GO:0043648	dicarboxylic acid metabolic process		P	0.024
251	GO:0044272	sulfur compound biosynthetic process		P	0.024
252	GO:0060444	branching involved in mammary gland duct morphogenesis		P	0.025
253	GO:0070013	intracellular organelle lumen		C	0.026
254	GO:0006370	7-methylguanosine mRNA capping		P	0.027
255	GO:0022884	macromolecule transmembrane transporter activity		F	0.027
256	GO:0010159	specification of organ position		P	0.027
257	GO:0005762	mitochondrial large ribosomal subunit		C	0.027
258	GO:0000315	organellar large ribosomal subunit		C	0.027
259	GO:0009110	vitamin biosynthetic process		P	0.029
260	GO:0046660	female sex differentiation		P	0.029
261	GO:0006007	glucose catabolic process	1	P	0.034
262	GO:0009142	nucleoside triphosphate biosynthetic process		P	0.034
263	GO:0044712	single-organism catabolic process		P	0.034
264	GO:0044282	small molecule catabolic process		P	0.034
265	GO:0004518	nuclease activity		F	0.034
266	GO:0010771	negative regulation of cell morphogenesis involved in differentiation		P	0.035
267	GO:0016126	sterol biosynthetic process		P	0.037
268	GO:0008374	O-acyltransferase activity		F	0.039
269	GO:0019320	hexose catabolic process		P	0.039
270	GO:0046365	monosaccharide catabolic process		P	0.039
271	GO:0035413	positive regulation of catenin import into nucleus		P	0.04
272	GO:0016859	cis-trans isomerase activity		F	0.043
273	GO:0003755	peptidyl-prolyl cis-trans isomerase activity		F	0.043
274	GO:0006566	threonine metabolic process		P	0.043
275	GO:0044724	single-organism carbohydrate catabolic process		P	0.046
276	GO:0048037	cofactor binding		F	0.048
277	GO:0016052	carbohydrate catabolic process	1	P	0.048
278	GO:0009063	cellular amino acid catabolic process		P	0.048
279	GO:0035136	forelimb morphogenesis		P	0.05
		Total GO terms related to cellular respiration:	81
		out of 279 enriched go terms	29.0323

## Sheet: Table S2
Table S2. GO terms enriched in transcripts upregulated in surrounding hindbrain (H)
	GO Term	Name	Related to membrane or neurotransmission?	Type	FDR
1	GO:0005515	protein binding		F	3.4e-17
2	GO:0007154	cell communication	1	P	7.3e-15
3	GO:0044700	single organism signaling		P	1.6e-14
4	GO:0023052	signaling	1	P	1.6e-14
5	GO:0019226	transmission of nerve impulse	1	P	6.5e-14
6	GO:0007267	cell-cell signaling	1	P	3.5e-13
7	GO:0035637	multicellular organismal signaling		P	6.9e-13
8	GO:0007268	synaptic transmission	1	P	1.2e-12
9	GO:0044699	single-organism process		P	1.2e-11
10	GO:0044763	single-organism cellular process		P	7.1e-11
11	GO:0050877	neurological system process		P	3.6e-10
12	GO:0031224	intrinsic to membrane	1	C	8e-10
13	GO:0006836	neurotransmitter transport	1	P	1.3e-09
14	GO:0015291	secondary active transmembrane transporter activity	1	F	1.8e-09
15	GO:0007165	signal transduction	1	P	3.2e-09
16	GO:0016021	integral to membrane	1	C	5.2e-09
17	GO:0044425	membrane part	1	C	6.7e-09
18	GO:0015293	symporter activity	1	F	4e-08
19	GO:0022804	active transmembrane transporter activity	1	F	6.9e-08
20	GO:0001505	regulation of neurotransmitter levels	1	P	1.3e-07
21	GO:0016020	membrane	1	C	2.4e-07
22	GO:0015075	ion transmembrane transporter activity	1	F	2.7e-07
23	GO:0007416	synapse assembly	1	P	3.4e-07
24	GO:0015294	solute:cation symporter activity	1	F	4e-07
25	GO:0050896	response to stimulus	1	P	5.9e-07
26	GO:0015081	sodium ion transmembrane transporter activity	1	F	1.2e-06
27	GO:0006811	ion transport	1	P	1.2e-06
28	GO:0003008	system process		P	1.2e-06
29	GO:0022857	transmembrane transporter activity	1	F	1.4e-06
30	GO:0022891	substrate-specific transmembrane transporter activity	1	F	1.7e-06
31	GO:0005886	plasma membrane	1	C	1.7e-06
32	GO:0065007	biological regulation		P	1.9e-06
33	GO:0050808	synapse organization	1	P	2.1e-06
34	GO:0008324	cation transmembrane transporter activity	1	F	4.4e-06
35	GO:0051716	cellular response to stimulus	1	P	5.7e-06
36	GO:0044765	single-organism transport		P	6.6e-06
37	GO:0030054	cell junction	1	C	8.3e-06
38	GO:0071944	cell periphery	1	C	1e-05
39	GO:0005215	transporter activity	1	F	1.1e-05
40	GO:0022892	substrate-specific transporter activity	1	F	1.1e-05
41	GO:0044089	positive regulation of cellular component biogenesis		P	1.6e-05
42	GO:0046873	metal ion transmembrane transporter activity	1	F	1.7e-05
43	GO:0006814	sodium ion transport	1	P	2.7e-05
44	GO:0051965	positive regulation of synapse assembly	1	P	4.9e-05
45	GO:0051962	positive regulation of nervous system development		P	4.9e-05
46	GO:0009449	gamma-aminobutyric acid biosynthetic process	1	P	6e-05
47	GO:0003001	generation of a signal involved in cell-cell signaling	1	P	7.8e-05
48	GO:0023061	signal release	1	P	7.8e-05
49	GO:0022890	inorganic cation transmembrane transporter activity	1	F	8.1e-05
50	GO:0090129	positive regulation of synapse maturation	1	P	0.00011
51	GO:0090128	regulation of synapse maturation	1	P	0.00014
52	GO:0045202	synapse	1	C	0.00016
53	GO:0060074	synapse maturation	1	P	0.00017
54	GO:0050807	regulation of synapse organization	1	P	0.00018
55	GO:0051963	regulation of synapse assembly	1	P	0.00019
56	GO:0015077	monovalent inorganic cation transmembrane transporter activity	1	F	0.00024
57	GO:0050794	regulation of cellular process		P	0.00025
58	GO:0007269	neurotransmitter secretion	1	P	0.00027
59	GO:0050803	regulation of synapse structure and activity	1	P	0.00031
60	GO:0050789	regulation of biological process		P	0.00031
61	GO:0097060	synaptic membrane	1	C	0.00031
62	GO:0044456	synapse part	1	C	0.00033
63	GO:0007155	cell adhesion		P	0.00036
64	GO:0022610	biological adhesion		P	0.00037
65	GO:0016524	latrotoxin receptor activity		F	0.00042
66	GO:0015296	anion:cation symporter activity	1	F	0.00079
67	GO:0009448	gamma-aminobutyric acid metabolic process	1	P	0.0014
68	GO:0065008	regulation of biological quality		P	0.0017
69	GO:0004872	receptor activity		F	0.0017
70	GO:0005328	neurotransmitter:sodium symporter activity	1	F	0.0018
71	GO:0035235	ionotropic glutamate receptor signaling pathway	1	P	0.0019
72	GO:0007215	glutamate receptor signaling pathway	1	P	0.002
73	GO:0008066	glutamate receptor activity	1	F	0.002
74	GO:0004970	ionotropic glutamate receptor activity	1	F	0.0021
75	GO:0030001	metal ion transport	1	P	0.0022
76	GO:0005234	extracellular-glutamate-gated ion channel activity	1	F	0.0022
77	GO:0005326	neurotransmitter transporter activity	1	F	0.0023
78	GO:0015377	cation:chloride symporter activity	1	F	0.0023
79	GO:0006812	cation transport	1	P	0.0023
80	GO:0015297	antiporter activity	1	F	0.0024
81	GO:0006810	transport	1	P	0.0029
82	GO:0007399	nervous system development		P	0.003
83	GO:0015370	solute:sodium symporter activity	1	F	0.003
84	GO:0045211	postsynaptic membrane	1	C	0.0033
85	GO:0015672	monovalent inorganic cation transport	1	P	0.0036
86	GO:0051234	establishment of localization		P	0.0039
87	GO:0042136	neurotransmitter biosynthetic process	1	P	0.0039
88	GO:0001518	voltage-gated sodium channel complex	1	C	0.0045
89	GO:0034706	sodium channel complex	1	C	0.0045
90	GO:0031226	intrinsic to plasma membrane	1	C	0.0049
91	GO:0044459	plasma membrane part	1	C	0.0062
92	GO:0071436	sodium ion export	1	P	0.0081
93	GO:0016042	lipid catabolic process		P	0.0085
94	GO:0032940	secretion by cell	1	P	0.0089
95	GO:0004888	transmembrane signaling receptor activity	1	F	0.011
96	GO:0051179	localization		P	0.011
97	GO:0046903	secretion	1	P	0.012
98	GO:0022839	ion gated channel activity	1	F	0.013
99	GO:0035725	sodium ion transmembrane transport	1	P	0.014
100	GO:0022836	gated channel activity	1	F	0.015
101	GO:2000463	positive regulation of excitatory postsynaptic membrane potential	1	P	0.015
102	GO:0005248	voltage-gated sodium channel activity	1	F	0.016
103	GO:0005887	integral to plasma membrane	1	C	0.017
104	GO:0005230	extracellular ligand-gated ion channel activity	1	F	0.018
105	GO:0050839	cell adhesion molecule binding		F	0.018
106	GO:0022834	ligand-gated channel activity	1	F	0.022
107	GO:0015276	ligand-gated ion channel activity	1	F	0.022
108	GO:0005216	ion channel activity	1	F	0.022
109	GO:0022838	substrate-specific channel activity	1	F	0.022
110	GO:0042133	neurotransmitter metabolic process	1	P	0.023
111	GO:0015379	potassium:chloride symporter activity	1	F	0.024
112	GO:0005488	binding		F	0.024
113	GO:0016831	carboxy-lyase activity		F	0.025
114	GO:0044707	single-multicellular organism process		P	0.025
115	GO:2000821	regulation of grooming behavior		P	0.025
116	GO:0007625	grooming behavior		P	0.025
117	GO:0007218	neuropeptide signaling pathway	1	P	0.026
118	GO:0055085	transmembrane transport	1	P	0.032
119	GO:0032501	multicellular organismal process		P	0.033
120	GO:0022803	passive transmembrane transporter activity	1	F	0.034
121	GO:0015267	channel activity	1	F	0.034
122	GO:0060089	molecular transducer activity		F	0.034
123	GO:0004871	signal transducer activity	1	F	0.034
124	GO:0008021	synaptic vesicle	1	C	0.034
125	GO:0097458	neuron part		C	0.034
126	GO:0042597	periplasmic space		C	0.034
127	GO:0030288	outer membrane-bounded periplasmic space		C	0.034
128	GO:0016079	synaptic vesicle exocytosis	1	P	0.044
129	GO:0005509	calcium ion binding	1	F	0.044
130	GO:0030672	synaptic vesicle membrane	1	C	0.044
		total related to neurotransmission/synapse/signal transduction	97
		% out of total 130 GO terms	74.6154

## Sheet: Table S3
TableS S3: KEGG pathways mapped to upregulated transcripts in VMN or H
VMN		H
Pathway	Seqs in Pathway	Pathway	Seqs in Pathway
Purine metabolism	60	Phosphatidylinositol signaling system	19
Pyrimidine metabolism	29	Glycerophospholipid metabolism	15
Oxidative phosphorylation	28	Purine metabolism	12
Aminoacyl-tRNA biosynthesis	25	Lysine degradation	12
Carbon fixation pathways in prokaryotes	16	Glycerolipid metabolism	11
Pyruvate metabolism	16	T cell receptor signaling pathway	9
Valine, leucine and isoleucine degradation	14	Inositol phosphate metabolism	7
Citrate cycle (TCA cycle)	13	Alanine, aspartate and glutamate metabolism	4
Porphyrin and chlorophyll metabolism	13	Arginine and proline metabolism	3
Glycolysis / Gluconeogenesis	13	Fatty acid biosynthesis	3
Glycine, serine and threonine metabolism	12	beta-Alanine metabolism	3
Drug metabolism - other enzymes	11	Glycosphingolipid biosynthesis - ganglio series	3
Glutathione metabolism	11	Glycosphingolipid biosynthesis - globo series	3
Lysine degradation	11	Glycosphingolipid biosynthesis - lacto and neolacto series	3
Glycerophospholipid metabolism	11	Biotin metabolism	2
Fatty acid degradation	10	Nitrogen metabolism	2
Propanoate metabolism	10	Butanoate metabolism	2
Tryptophan metabolism	9	Other types of O-glycan biosynthesis	2
One carbon pool by folate	9	N-Glycan biosynthesis	2
Cysteine and methionine metabolism	9	Sphingolipid metabolism	2
Starch and sucrose metabolism	9	Ether lipid metabolism	2
Phosphatidylinositol signaling system	8	Cysteine and methionine metabolism	2
Butanoate metabolism	8	Taurine and hypotaurine metabolism	2
Fructose and mannose metabolism	8	Pyruvate metabolism	1
Thiamine metabolism	8	Aminoacyl-tRNA biosynthesis	1
Pentose phosphate pathway	7	Cutin, suberine and wax biosynthesis	1
Methane metabolism	7	Phenylalanine metabolism	1
Glycerolipid metabolism	7	Fatty acid degradation	1
Steroid hormone biosynthesis	7	Glycine, serine and threonine metabolism	1
Arginine and proline metabolism	6	Riboflavin metabolism	1
Amino sugar and nucleotide sugar metabolism	6	Pantothenate and CoA biosynthesis	1
Glyoxylate and dicarboxylate metabolism	6	Tropane, piperidine and pyridine alkaloid biosynthesis	1
Metabolism of xenobiotics by cytochrome P450	5	Propanoate metabolism	1
Aminobenzoate degradation	5	Tyrosine metabolism	1
Geraniol degradation	5	Tryptophan metabolism	1
beta-Alanine metabolism	5	Other glycan degradation	1
Terpenoid backbone biosynthesis	5	Retinol metabolism	1
Inositol phosphate metabolism	5	Aflatoxin biosynthesis	1
Steroid biosynthesis	5	Tetracycline biosynthesis	1
Sulfur metabolism	4	Biosynthesis of unsaturated fatty acids	1
Drug metabolism - cytochrome P450	4	Nicotinate and nicotinamide metabolism	1
Pantothenate and CoA biosynthesis	4	Glyoxylate and dicarboxylate metabolism	1
Nicotinate and nicotinamide metabolism	4	Isoquinoline alkaloid biosynthesis	1
Phenylalanine metabolism	4	Citrate cycle (TCA cycle)	1
Fatty acid elongation	4	Glycosaminoglycan biosynthesis - heparan sulfate / heparin	1
Tyrosine metabolism	4	Starch and sucrose metabolism	1
Riboflavin metabolism	4	Glycosaminoglycan biosynthesis - chondroitin sulfate / dermatan sulfate	1
Galactose metabolism	4	Carbon fixation pathways in prokaryotes	1
Caprolactam degradation	4	Vitamin B6 metabolism	1
Retinol metabolism	4
Folate biosynthesis	4
Pentose and glucuronate interconversions	4
Arachidonic acid metabolism	3
Steroid degradation	3
Toluene degradation	3
Primary bile acid biosynthesis	3
Synthesis and degradation of ketone bodies	3
T cell receptor signaling pathway	3
Glycosaminoglycan biosynthesis - heparan sulfate / heparin	3
Lipoic acid metabolism	2
Chloroalkane and chloroalkene degradation	2
Ubiquinone and other terpenoid-quinone biosynthesis	2
Carbon fixation in photosynthetic organisms	2
Mucin type O-Glycan biosynthesis	2
Limonene and pinene degradation	2
Sphingolipid metabolism	2
Phenylalanine, tyrosine and tryptophan biosynthesis	2
Benzoate degradation	2
Alanine, aspartate and glutamate metabolism	2
Ascorbate and aldarate metabolism	2
Glycosaminoglycan biosynthesis - chondroitin sulfate / dermatan sulfate	2
Glycosaminoglycan degradation	2
alpha-Linolenic acid metabolism	1
Linoleic acid metabolism	1
Biosynthesis of unsaturated fatty acids	1
Taurine and hypotaurine metabolism	1
Caffeine metabolism	1
Naphthalene degradation	1
Biotin metabolism	1
Streptomycin biosynthesis	1
Nitrogen metabolism	1
Other types of O-glycan biosynthesis	1
N-Glycan biosynthesis	1
D-Glutamine and D-glutamate metabolism	1
C5-Branched dibasic acid metabolism	1
Ether lipid metabolism	1
Cutin, suberine and wax biosynthesis	1
Glycosylphosphatidylinositol(GPI)-anchor biosynthesis	1
Cyanoamino acid metabolism	1
Lysine biosynthesis	1
Bisphenol degradation	1
Vitamin B6 metabolism	1
Peptidoglycan biosynthesis	1
Flavone and flavonol biosynthesis	1
Styrene degradation	1
Histidine metabolism	1

## Sheet: Table S4
Table S4: Functional gene category transcripts
Cellular Respiration		Antioxidants		Neurotranmission		Neuropeptides		Neuroendocrine		Neuromodulators
Seq. ID	Seq. Description	Seq. ID	Seq. Description	Seq. ID	Seq. Description	Seq. ID	Seq. Description	Seq. ID	Seq. Description	Seq. ID	Seq. Description
comp213250_c0_seq1	atp synthase lipid-binding mitochondrial precursor	comp237733_c0_seq1	aflatoxin b1 aldehyde reductase member 2-like	comp213491_c0_seq1	acetylcholine receptor subunit alpha-like	comp1855993_c0_seq1	activin beta a precursor	comp222464_c0_seq11	17-beta-hydroxysteroid dehydrogenase 14	comp140225_c0_seq1	5-ht2b serotonin receptor
comp213250_c0_seq3	atp synthase lipid-binding mitochondrial precursor	comp217564_c0_seq1	catalase-like isoform 1	comp215520_c0_seq1	acetylcholine receptor subunit beta-like	comp229073_c0_seq2	activin receptor iia	comp222464_c0_seq17	17-beta-hydroxysteroid dehydrogenase 14	comp231754_c0_seq12	acetylserotonin o-methyltransferase-like
comp213250_c0_seq2	atp synthase lipid-binding mitochondrial precursor	comp226155_c0_seq1	ferritin heavy chain	comp215520_c0_seq2	acetylcholine receptor subunit beta-like	comp229073_c0_seq1	activin receptor iia	comp222464_c0_seq19	17-beta-hydroxysteroid dehydrogenase 14	comp231754_c0_seq2	acetylserotonin o-methyltransferase-like
comp204618_c0_seq1	atp synthase lipid-binding mitochondrial precursor	comp210164_c0_seq1	ferritin heavy chain	comp1223383_c0_seq1	acetylcholine receptor subunit gamma-like	comp227541_c0_seq2	activin receptor type-1 precursor	comp222464_c0_seq2	17-beta-hydroxysteroid dehydrogenase 14	comp231754_c0_seq8	acetylserotonin o-methyltransferase-like
comp194201_c0_seq1	atp synthase lipid-binding mitochondrial precursor	comp216646_c0_seq2	ferritin m subunit	comp21715_c0_seq1	acetylcholine receptor subunit gamma-like	comp230542_c0_seq1	activin receptor type-1-like	comp222464_c0_seq3	17-beta-hydroxysteroid dehydrogenase 14	comp231754_c0_seq9	acetylserotonin o-methyltransferase-like
comp182105_c0_seq1	atp synthase lipid-binding mitochondrial precursor	comp238148_c0_seq3	glutathione mitochondrial-like	comp232968_c1_seq4	acid-sensing ion channel 1	comp224880_c0_seq1	activin receptor type-1-like	comp222464_c0_seq7	17-beta-hydroxysteroid dehydrogenase 14	comp173149_c0_seq1	alpha-1a adrenergic receptor-like
comp203599_c1_seq1	atp synthase lipid-binding mitochondrial precursor	comp238148_c0_seq5	glutathione mitochondrial-like	comp232968_c1_seq9	acid-sensing ion channel 1	comp224880_c0_seq2	activin receptor type-1-like	comp222464_c0_seq8	17-beta-hydroxysteroid dehydrogenase 14	comp20630_c0_seq1	alpha-1a adrenergic receptor-like
comp233269_c0_seq4	atp synthase mitochondrial f1 complex assembly factor 1-like isoform 1	comp238148_c0_seq8	glutathione mitochondrial-like	comp232968_c1_seq13	acid-sensing ion channel 1-like	comp227541_c0_seq1	activin receptor type-1-like	comp222464_c0_seq9	17-beta-hydroxysteroid dehydrogenase 14	comp234892_c0_seq3	alpha-1a adrenergic receptor-like
comp233269_c0_seq3	atp synthase mitochondrial f1 complex assembly factor 1-like isoform 1	comp238148_c0_seq2	glutathione mitochondrial-like	comp232968_c1_seq8	acid-sensing ion channel 1-like	comp233857_c4_seq4	activin receptor type-1b-like	comp232027_c0_seq3	24-dehydrocholesterol reductase	comp234892_c0_seq4	alpha-1a adrenergic receptor-like
comp233269_c0_seq5	atp synthase mitochondrial f1 complex assembly factor 1-like isoform 1	comp238148_c0_seq4	glutathione mitochondrial-like	comp232968_c1_seq6	acid-sensing ion channel 1-like	comp233857_c4_seq9	activin receptor type-1b-like	comp218186_c0_seq1	3 beta-hydroxysteroid dehydrogenase delta 5--	comp87421_c0_seq1	alpha-1a adrenergic receptor-like
comp230627_c0_seq1	atp synthase mitochondrial f1 complex assembly factor 2-like	comp175097_c0_seq1	glutathione peroxidase	comp232968_c1_seq10	acid-sensing ion channel 1-like	comp233857_c4_seq3	activin receptor type-1b-like	comp218186_c0_seq2	3 beta-hydroxysteroid dehydrogenase delta 5--	comp218043_c0_seq1	alpha-1b adrenergic receptor-like
comp235995_c1_seq5	atp synthase subunit mitochondrial	comp219192_c0_seq1	glutathione peroxidase 1	comp173789_c0_seq1	acid-sensing ion channel 2-like isoform 1	comp233857_c4_seq10	activin receptor type-1b-like	comp153433_c0_seq1	3 beta-hydroxysteroid dehydrogenase type 7	comp218043_c0_seq2	alpha-1b adrenergic receptor-like
comp235995_c1_seq10	atp synthase subunit mitochondrial	comp198529_c0_seq1	glutathione peroxidase 4a	comp220270_c0_seq4	acid-sensing ion channel 4-like	comp233857_c4_seq8	activin receptor type-1b-like	comp202886_c0_seq1	3 beta-hydroxysteroid dehydrogenase type 7	comp1206612_c0_seq1	alpha-1d adrenergic receptor-like
comp203595_c0_seq1	atp synthase subunit mitochondrial precursor	comp198529_c0_seq2	glutathione peroxidase 4a	comp220270_c0_seq5	acid-sensing ion channel 4-like	comp233857_c4_seq2	activin receptor type-1b-like	comp212876_c0_seq1	3-hydroxyacyl- dehydrogenase type-2	comp143862_c0_seq1	alpha-1d adrenergic receptor-like
comp194339_c0_seq1	atp synthase subunit mitochondrial precursor	comp198748_c1_seq1	glutathione peroxidase 4b	comp166389_c0_seq1	acid-sensing ion channel 4-like	comp233857_c4_seq17	activin receptor type-1b-like	comp212876_c0_seq2	3-hydroxyacyl- dehydrogenase type-2	comp158850_c0_seq1	alpha-1d adrenergic receptor-like
comp215022_c0_seq1	atp synthase subunit mitochondrial precursor	comp198748_c1_seq2	glutathione peroxidase 4b	comp220270_c0_seq3	acid-sensing ion channel 4-like	comp229073_c0_seq8	activin receptor type-2a	comp228016_c2_seq14	3-keto-steroid reductase-like	comp92727_c1_seq1	alpha-1d adrenergic receptor-like
comp227904_c0_seq4	atp synthase subunit mitochondrial-like	comp110461_c0_seq2	glutathione peroxidase 6-like	comp175197_c0_seq1	acid-sensing ion channel 4-like	comp229073_c0_seq3	activin receptor type-2a	comp228016_c2_seq5	3-keto-steroid reductase-like	comp205742_c0_seq1	alpha-2 adrenergic receptor-like
comp231223_c0_seq1	atp synthase subunit mitochondrial-like	comp219688_c0_seq1	glutathione peroxidase 7 precursor	comp220270_c0_seq1	acid-sensing ion channel 4-like	comp229073_c0_seq7	activin receptor type-2a	comp207060_c0_seq1	3-oxo-5-alpha-steroid 4-dehydrogenase 1	comp224435_c0_seq1	alpha-2a adrenergic receptor
comp227904_c0_seq5	atp synthase subunit mitochondrial-like	comp231833_c0_seq2	heme oxygenase 2-like	comp232968_c1_seq1	acid-sensitive ion channel	comp229073_c0_seq6	activin receptor type-2a precursor	comp197450_c0_seq2	3-oxo-5-alpha-steroid 4-dehydrogenase 2	comp1130125_c0_seq1	alpha-2a adrenergic receptor-like
comp234017_c0_seq1	atp synthase subunit mitochondrial-like	comp237550_c0_seq4	heme oxygenase-like	comp234265_c0_seq10	alpha1a-voltage-dependent calcium partial	comp229073_c0_seq4	activin receptor type-2a-like	comp200073_c0_seq1	3-oxo-5-beta-steroid 4-dehydrogenase	comp22211_c0_seq1	alpha-2a adrenergic receptor-like
comp231223_c0_seq2	atp synthase subunit mitochondrial-like	comp220981_c0_seq2	heme oxygenase-like	comp234265_c0_seq41	alpha1a-voltage-dependent calcium partial	comp229073_c0_seq5	activin receptor type-2a-like	comp235793_c0_seq1	7-dehydrocholesterol reductase	comp1179718_c0_seq1	alpha-2b adrenergic receptor-like
comp227904_c0_seq6	atp synthase subunit mitochondrial-like	comp220981_c0_seq3	heme oxygenase-like	comp234265_c0_seq53	alpha1a-voltage-dependent calcium partial	comp193089_c0_seq4	activin receptor type-2a-like	comp235793_c0_seq2	7-dehydrocholesterol reductase	comp173393_c0_seq1	alpha-2b adrenergic receptor-like
comp203550_c0_seq1	atp synthase subunit mitochondrial-like	comp217816_c1_seq1	mitochondrial peptide methionine sulfoxide reductase-like	comp226705_c0_seq1	amiloride-sensitive cation channel 2 a	comp193089_c0_seq2	activin receptor type-2a-like	comp235793_c0_seq3	7-dehydrocholesterol reductase	comp221181_c0_seq1	alpha-2c adrenergic receptor-like
comp231223_c0_seq3	atp synthase subunit mitochondrial-like	comp217816_c1_seq2	mitochondrial peptide methionine sulfoxide reductase-like	comp220270_c0_seq2	amiloride-sensitive cation channel 4-a-like	comp185552_c0_seq1	activin receptor type-2a-like	comp235343_c0_seq3	androgen receptor	comp221181_c0_seq2	alpha-2c adrenergic receptor-like
comp101658_c0_seq1	atp synthase subunit mitochondrial-like	comp217816_c1_seq3	mitochondrial peptide methionine sulfoxide reductase-like	comp232790_c0_seq2	amiloride-sensitive cation channel neuronal	comp193089_c0_seq3	activin receptor type-2a-like	comp235343_c0_seq4	androgen receptor	comp170481_c0_seq1	alpha-2db adrenergic receptor-like
comp102040_c0_seq1	atp synthase subunit mitochondrial-like	comp223698_c0_seq2	peptide methionine sulfoxide reductase	comp226705_c0_seq2	amiloride-sensitive cation channel neuronal	comp81996_c0_seq1	activin receptor type-2b-like	comp235790_c0_seq20	androgen receptor alpha	comp225259_c0_seq1	aromatic-l-amino-acid decarboxylase
comp219662_c0_seq1	atp synthase subunit mitochondrial-like	comp223698_c0_seq1	peptide methionine sulfoxide reductase	comp232790_c0_seq4	amiloride-sensitive cation channel neuronal	comp870463_c0_seq1	activin receptor type-2b-like	comp235790_c0_seq23	androgen receptor alpha	comp225259_c0_seq2	aromatic-l-amino-acid decarboxylase
comp227904_c0_seq3	atp synthase subunit mitochondrial-like isoform 1	comp216588_c0_seq1	peroxiredoxin 2	comp226705_c0_seq3	amiloride-sensitive cation channel neuronal-like	comp238562_c1_seq2	angiotensin-converting enzyme	comp235790_c0_seq24	androgen receptor alpha	comp886589_c0_seq1	arylalkylamine n-acetyltransferase 1b
comp227904_c0_seq2	atp synthase subunit mitochondrial-like isoform 1	comp213658_c0_seq1	peroxiredoxin 4	comp233755_c0_seq8	anoctamin 5b	comp220735_c0_seq1	angiotensin-converting enzyme 2-like	comp235790_c0_seq9	androgen receptor alpha	comp174059_c0_seq1	arylamine n- pineal gland isozyme nat-10-like
comp227904_c0_seq1	atp synthase subunit mitochondrial-like isoform 1	comp239422_c1_seq1	peroxiredoxin 6	comp233755_c0_seq1	anoctamin 5b	comp220735_c0_seq2	angiotensin-converting enzyme 2-like	comp175444_c0_seq2	arylsulfatase j	comp233194_c1_seq2	arylamine n- pineal gland isozyme nat-10-like
comp224511_c0_seq1	atp synthase subunit s-like	comp239422_c1_seq4	peroxiredoxin 6	comp194823_c0_seq6	anoctamin 7	comp220735_c0_seq3	angiotensin-converting enzyme 2-like	comp239527_c0_seq1	atp-binding cassette sub-family a member 2	comp233194_c1_seq4	arylamine n- pineal gland isozyme nat-10-like
comp230446_c0_seq1	atp synthase-coupling factor mitochondrial precursor	comp215365_c0_seq1	peroxiredoxin 6	comp218115_c1_seq1	anoctamin 7	comp1674492_c0_seq1	angiotensin-converting enzyme 2-like	comp1363514_c0_seq1	bile acid receptor-like	comp583166_c0_seq1	arylamine n- pineal gland isozyme nat-10-like
comp230446_c0_seq2	atp synthase-coupling factor mitochondrial precursor	comp229458_c1_seq2	peroxisome proliferator-activated receptor gamma coactivator 1-alpha-like	comp218115_c1_seq3	anoctamin 7	comp2183344_c0_seq1	angiotensin-converting enzyme 2-like	comp236631_c0_seq10	cholesterol 25-hydroxylase-like protein member 1-like	comp169711_c0_seq1	beta-1 adrenergic receptor-like
comp197446_c0_seq1	atp synthase-coupling factor mitochondrial precursor	comp229458_c1_seq13	peroxisome proliferator-activated receptor gamma coactivator 1-alpha-like	comp194823_c0_seq2	anoctamin 7	comp238562_c1_seq6	angiotensin-converting enzyme-like	comp236631_c0_seq5	cholesterol 25-hydroxylase-like protein member 1-like	comp216204_c0_seq1	beta-1 adrenergic receptor-like
comp197446_c0_seq2	atp synthase-coupling factor mitochondrial precursor	comp229458_c1_seq6	peroxisome proliferator-activated receptor gamma coactivator 1-alpha-like	comp211317_c0_seq2	anoctamin calcium activated chloride channel	comp238562_c1_seq4	angiotensin-converting enzyme-like	comp236631_c0_seq6	cholesterol 25-hydroxylase-like protein member 1-like	comp205116_c0_seq1	beta-2 adrenergic receptor-like
comp237749_c0_seq3	atp-citrate synthase-like	comp229458_c1_seq8	peroxisome proliferator-activated receptor gamma coactivator 1-alpha-like	comp231801_c0_seq1	anoctamin- partial	comp238562_c1_seq5	angiotensin-converting enzyme-like	comp236631_c0_seq9	cholesterol 25-hydroxylase-like protein member 1-like	comp233029_c0_seq4	beta-2 adrenergic receptor-like
comp237749_c0_seq1	atp-citrate synthase-like	comp229458_c1_seq10	peroxisome proliferator-activated receptor gamma coactivator 1-alpha-like	comp231801_c0_seq3	anoctamin- partial	comp238562_c1_seq8	angiotensin-converting enzyme-like	comp236635_c0_seq1	chondroitin sulfate n-acetylgalactosaminyltransferase 1-like	comp233029_c0_seq5	beta-2 adrenergic receptor-like
comp239046_c4_seq3	atp-citrate synthase-like	comp229458_c1_seq1	peroxisome proliferator-activated receptor gamma coactivator 1-alpha-like	comp194823_c0_seq5	anoctamin- partial	comp238562_c1_seq10	angiotensin-converting enzyme-like	comp210357_c0_seq1	corticosteroid 11-beta-dehydrogenase isozyme 2	comp234435_c0_seq1	beta-4c adrenergic receptor-like
comp239046_c4_seq2	atp-citrate synthase-like	comp229458_c1_seq12	peroxisome proliferator-activated receptor gamma coactivator 1-alpha-like isoform x3	comp237385_c0_seq3	anoctamin- partial	comp238562_c1_seq11	angiotensin-converting enzyme-like	comp200363_c0_seq3	coup transcription factor 2	comp219009_c0_seq1	beta-adrenergic receptor kinase 2-like
comp239046_c4_seq4	atp-citrate synthase-like	comp229458_c1_seq11	peroxisome proliferator-activated receptor gamma coactivator 1-alpha-like isoform x5	comp232789_c0_seq8	anoctamin- partial	comp217391_c0_seq3	angiotensinogen precursor	comp200363_c0_seq2	coup transcription factor 2 isoform 2	comp223188_c0_seq1	d -like dopamine receptor-like
comp239046_c4_seq1	atp-citrate synthase-like	comp229458_c1_seq7	peroxisome proliferator-activated receptor gamma coactivator 1-alpha-like isoform x5	comp1465221_c0_seq1	anoctamin-1- partial	comp2065774_c0_seq1	arginine vasotocin precursor	comp8923_c0_seq1	coup transcription factor 2 isoform 3	comp223188_c0_seq2	d -like dopamine receptor-like
comp239046_c4_seq5	atp-citrate synthase-like	comp229458_c1_seq16	peroxisome proliferator-activated receptor gamma coactivator 1-alpha-like isoform x5	comp232634_c0_seq1	anoctamin-1-like isoform x1	comp1337380_c0_seq1	arginine vasotocin receptor	comp1114573_c0_seq1	coup transcription factor 2-like	comp236059_c0_seq2	d -like dopamine receptor-like
comp237749_c0_seq2	atp-citrate synthase-like	comp226423_c0_seq1	peroxisome proliferator-activated receptor gamma coactivator 1-beta-like	comp211317_c0_seq1	anoctamin-1-like isoform x1	comp224676_c0_seq51	atrial natriuretic peptide receptor 1-like	comp148_c0_seq1	coup transcription factor 2-like	comp236059_c0_seq4	d -like dopamine receptor-like
comp12160_c0_seq1	atp-citrate synthase-like isoform 2	comp226423_c0_seq2	peroxisome proliferator-activated receptor gamma coactivator 1-beta-like	comp232634_c0_seq2	anoctamin-1-like isoform x2	comp224676_c0_seq19	atrial natriuretic peptide receptor 1-like	comp200363_c0_seq4	coup transcription factor 2-like isoform 1	comp236059_c0_seq5	d -like dopamine receptor-like
comp126227_c0_seq1	beta-enolase-like isoform 2	comp226423_c0_seq5	peroxisome proliferator-activated receptor gamma coactivator 1-beta-like	comp958453_c0_seq1	anoctamin-1-like isoform x2	comp224676_c0_seq44	atrial natriuretic peptide receptor 1-like	comp200363_c0_seq1	coup transcription factor 2-like isoform 2	comp236059_c0_seq6	d -like dopamine receptor-like
comp198060_c0_seq1	bisphosphoglycerate mutase-like	comp226423_c0_seq7	peroxisome proliferator-activated receptor gamma coactivator 1-beta-like	comp232634_c0_seq3	anoctamin-1-like isoform x2	comp224676_c0_seq18	atrial natriuretic peptide receptor 1-like	comp220053_c0_seq3	cytochrome p450 2k1-like	comp1171620_c0_seq1	d dopamine receptor-like
comp227997_c0_seq2	cytochrome c	comp226423_c0_seq17	peroxisome proliferator-activated receptor gamma coactivator 1-beta-like	comp237499_c3_seq2	anoctamin-10-like isoform x1	comp224676_c0_seq28	atrial natriuretic peptide receptor 1-like	comp220480_c0_seq1	cytochrome p450 3a	comp174519_c0_seq1	d dopamine receptor-like
comp236363_c0_seq2	cytochrome c	comp226423_c0_seq3	peroxisome proliferator-activated receptor gamma coactivator 1-beta-like	comp237499_c3_seq6	anoctamin-10-like isoform x1	comp224676_c0_seq42	atrial natriuretic peptide receptor 1-like	comp234884_c0_seq6	cytochrome p450 3a27	comp223797_c0_seq1	d dopamine receptor-like
comp211912_c0_seq1	cytochrome c oxidase assembly factor 5-like	comp226423_c0_seq12	peroxisome proliferator-activated receptor gamma coactivator 1-beta-like	comp237499_c3_seq3	anoctamin-10-like isoform x1	comp224676_c0_seq33	atrial natriuretic peptide receptor 1-like	comp234884_c0_seq2	cytochrome p450 3a40-like	comp225426_c0_seq2	d dopamine receptor-like
comp235853_c0_seq2	cytochrome c oxidase assembly homolog 18	comp226423_c0_seq9	peroxisome proliferator-activated receptor gamma coactivator 1-beta-like	comp237499_c3_seq5	anoctamin-10-like isoform x1	comp224676_c0_seq20	atrial natriuretic peptide receptor 1-like	comp238076_c2_seq4	cytosolic sulfotransferase 3-like isoform x2	comp225426_c0_seq3	d dopamine receptor-like
comp229380_c1_seq2	cytochrome c oxidase assembly protein 1 homolog	comp226423_c0_seq4	peroxisome proliferator-activated receptor gamma coactivator 1-beta-like	comp237499_c3_seq7	anoctamin-10-like isoform x1	comp224676_c0_seq13	atrial natriuretic peptide receptor 1-like	comp238076_c2_seq6	cytosolic sulfotransferase 3-like isoform x2	comp225426_c0_seq4	d dopamine receptor-like
comp203734_c0_seq1	cytochrome c oxidase assembly protein cox14-like	comp226423_c0_seq10	peroxisome proliferator-activated receptor gamma coactivator 1-beta-like	comp237499_c3_seq1	anoctamin-10-like isoform x1	comp169074_c0_seq1	atrial natriuretic peptide receptor 1-like	comp190393_c0_seq1	delta -sterol reductase-like	comp884955_c0_seq1	d dopamine receptor-like
comp217844_c0_seq1	cytochrome c oxidase assembly protein cox15 homolog	comp226423_c0_seq8	peroxisome proliferator-activated receptor gamma coactivator 1-beta-like	comp233643_c0_seq1	anoctamin-10-like isoform x1	comp206119_c0_seq1	atrial natriuretic peptide receptor 1-like	comp234802_c0_seq1	emopamil binding protein (sterol isomerase)	comp230668_c0_seq3	dopamine beta-hydroxylase
comp230893_c0_seq2	cytochrome c oxidase assembly protein cox19-like	comp237538_c0_seq1	peroxisome proliferator-activated receptor gamma coactivator-related protein 1-like	comp233643_c0_seq7	anoctamin-10-like isoform x1	comp224676_c0_seq11	atrial natriuretic peptide receptor 1-like	comp234802_c0_seq3	emopamil binding protein (sterol isomerase)	comp230668_c0_seq1	dopamine beta-hydroxylase-like
comp230893_c0_seq1	cytochrome c oxidase assembly protein cox19-like	comp237538_c0_seq2	peroxisome proliferator-activated receptor gamma coactivator-related protein 1-like	comp233643_c0_seq8	anoctamin-10-like isoform x4	comp67357_c0_seq1	atrial natriuretic peptide receptor 1-like	comp234802_c0_seq4	emopamil binding protein (sterol isomerase)	comp230668_c0_seq2	dopamine beta-hydroxylase-like
comp220792_c0_seq1	cytochrome c oxidase assembly protein mitochondrial-like	comp209627_c0_seq1	peroxisome proliferator-activated receptor gamma coactivator-related protein 1-like isoform x1	comp233643_c0_seq5	anoctamin-10-like isoform x4	comp190438_c0_seq3	atrial natriuretic peptide receptor 1-like	comp2196895_c0_seq1	estradiol 17-beta-dehydrogenase 1	comp233864_c1_seq2	dopamine receptor d2
comp217062_c0_seq1	cytochrome c oxidase copper chaperone	comp907496_c0_seq1	peroxisome proliferator-activated receptor gamma coactivator-related protein 1-like isoform x1	comp233643_c0_seq6	anoctamin-10-like isoform x4	comp93220_c0_seq1	atrial natriuretic peptide receptor 1-like	comp221954_c1_seq2	estradiol 17-beta-dehydrogenase 12-a-like	comp233864_c1_seq3	dopamine receptor d2
comp217062_c0_seq2	cytochrome c oxidase copper chaperone	comp84274_c0_seq1	peroxisome proliferator-activated receptor gamma coactivator-related protein 1-like isoform x1	comp180567_c0_seq2	anoctamin-3-like isoform x1	comp224676_c0_seq38	atrial natriuretic peptide receptor 1-like	comp221954_c1_seq1	estradiol 17-beta-dehydrogenase 12-a-like	comp233864_c1_seq6	dopamine receptor d2
comp196819_c0_seq2	cytochrome c oxidase polypeptide mitochondrial precursor	comp209627_c0_seq4	peroxisome proliferator-activated receptor gamma coactivator-related protein 1-like isoform x1	comp180567_c0_seq1	anoctamin-3-like isoform x1	comp224676_c0_seq6	atrial natriuretic peptide receptor 1-like	comp221954_c1_seq4	estradiol 17-beta-dehydrogenase 12-a-like	comp197894_c0_seq1	melatonin receptor type 1a-a-like
comp196819_c0_seq1	cytochrome c oxidase polypeptide mitochondrial precursor	comp84274_c0_seq2	peroxisome proliferator-activated receptor gamma coactivator-related protein 1-like isoform x2	comp180567_c0_seq4	anoctamin-3-like isoform x1	comp224676_c0_seq43	atrial natriuretic peptide receptor 1-like	comp213786_c0_seq1	estradiol 17-beta-dehydrogenase 12-b	comp197894_c0_seq2	melatonin receptor type 1a-a-like
comp234244_c0_seq1	cytochrome c oxidase protein 20 homolog	comp228429_c0_seq6	zeta (quinone reductase)	comp223487_c0_seq2	anoctamin-3-like isoform x3	comp190438_c0_seq1	atrial natriuretic peptide receptor 1-like	comp221954_c1_seq3	estradiol 17-beta-dehydrogenase 12-b	comp197894_c1_seq1	melatonin receptor type 1a-a-like
comp234244_c0_seq2	cytochrome c oxidase protein 20 homolog	comp228429_c0_seq1	zeta (quinone reductase)	comp223487_c0_seq1	anoctamin-3-like isoform x3	comp190438_c0_seq4	atrial natriuretic peptide receptor 1-like	comp207254_c0_seq1	estradiol 17-beta-dehydrogenase 2	comp197894_c1_seq2	melatonin receptor type 1a-a-like
comp197488_c0_seq1	cytochrome c oxidase subunit 4 isoform mitochondrial precursor	comp228429_c0_seq8	zeta (quinone reductase)	comp232789_c0_seq7	anoctamin-4-like isoform x1	comp190438_c0_seq2	atrial natriuretic peptide receptor 1-like	comp230678_c2_seq1	estrogen receptor alpha	comp222667_c0_seq1	melatonin receptor type 1a-like
comp235782_c1_seq1	cytochrome c oxidase subunit 4 isoform mitochondrial precursor	comp228429_c0_seq5	zeta (quinone reductase)	comp232789_c0_seq9	anoctamin-4-like isoform x1	comp234020_c1_seq4	atrial natriuretic peptide receptor 2-like	comp230678_c2_seq11	estrogen receptor alpha	comp222667_c0_seq3	melatonin receptor type 1a-like
comp173184_c0_seq1	cytochrome c oxidase subunit 6c-1-like	comp217300_c0_seq1	manganese superoxide dismutase	comp232789_c0_seq12	anoctamin-4-like isoform x1	comp234020_c1_seq2	atrial natriuretic peptide receptor 2-like	comp230678_c2_seq12	estrogen receptor alpha	comp1966510_c0_seq1	melatonin receptor type 1b-b-like
comp171155_c0_seq1	cytochrome c oxidase subunit mitochondrial-like	comp196703_c0_seq1	superoxide dismutase	comp232789_c0_seq6	anoctamin-4-like isoform x1	comp234020_c1_seq6	atrial natriuretic peptide receptor 2-like	comp230678_c2_seq13	estrogen receptor alpha	comp135586_c0_seq1	melatonin receptor type 1c-like
comp126746_c0_seq1	cytochrome c oxidase subunit mitochondrial-like	comp116398_c0_seq1	superoxide dismutase- partial	comp232789_c0_seq4	anoctamin-4-like isoform x2	comp234020_c1_seq3	atrial natriuretic peptide receptor 2-like	comp230678_c2_seq14	estrogen receptor alpha	comp2558571_c0_seq1	melatonin receptor type 1c-like
comp173359_c0_seq1	cytochrome c oxidase subunit mitochondrial-like	comp224334_c0_seq2	copper chaperone for superoxide dismutase-like	comp2190729_c0_seq1	anoctamin-4-like isoform x2	comp234020_c1_seq1	atrial natriuretic peptide receptor 2-like	comp230678_c2_seq16	estrogen receptor alpha	comp231754_c0_seq1	n-acetylserotonin o-methyltransferase-like
comp203531_c1_seq1	cytochrome c oxidase subunit mitochondrial-like	comp224334_c0_seq1	copper chaperone for superoxide dismutase-like	comp232789_c0_seq13	anoctamin-4-like isoform x2	comp234020_c1_seq5	atrial natriuretic peptide receptor 2-like	comp230678_c2_seq6	estrogen receptor alpha	comp231754_c0_seq10	n-acetylserotonin o-methyltransferase-like
comp239858_c0_seq1	cytochrome c oxidase subunit mitochondrial-like	comp171358_c0_seq1	cu zn superoxide dismutase	comp233755_c0_seq7	anoctamin-5-like	comp189025_c0_seq1	atrial natriuretic peptide receptor 3-like	comp230678_c2_seq9	estrogen receptor alpha	comp231754_c0_seq11	n-acetylserotonin o-methyltransferase-like
comp203631_c0_seq2	cytochrome c oxidase subunit vib isoform 1	comp230092_c0_seq1	glutaredoxin 3	comp239491_c1_seq5	anoctamin-5-like isoform x2	comp237661_c0_seq15	atrial natriuretic peptide-converting enzyme-like	comp230678_c2_seq3	estrogen receptor beta 1	comp231754_c0_seq3	n-acetylserotonin o-methyltransferase-like
comp203631_c0_seq1	cytochrome c oxidase subunit vib isoform 1	comp230092_c0_seq2	glutaredoxin 3	comp239491_c1_seq8	anoctamin-5-like isoform x2	comp237661_c0_seq5	atrial natriuretic peptide-converting enzyme-like	comp201251_c0_seq1	estrogen receptor beta 2	comp171693_c0_seq1	sodium-dependent dopamine transporter
comp198339_c0_seq1	cytochrome c oxidase subunit vib isoform 1	comp183430_c0_seq1	glutaredoxin domain-containing cysteine-rich protein 1-like	comp239491_c1_seq3	anoctamin-5-like isoform x2	comp237661_c0_seq59	atrial natriuretic peptide-converting enzyme-like	comp230678_c2_seq5	estrogen receptor beta 2	comp185826_c0_seq1	sodium-dependent dopamine transporter
comp198339_c0_seq2	cytochrome c oxidase subunit vib isoform 1	comp222427_c0_seq1	glutaredoxin domain-containing cysteine-rich protein 2	comp239491_c1_seq6	anoctamin-5-like isoform x2	comp237661_c0_seq61	atrial natriuretic peptide-converting enzyme-like	comp230678_c2_seq7	estrogen receptor beta 2	comp193192_c0_seq1	sodium-dependent dopamine transporter
comp213346_c0_seq1	cytochrome c oxidase subunit viia-related mitochondrial precursor	comp223039_c0_seq2	glutaredoxin- mitochondrial-like	comp233755_c0_seq2	anoctamin-5-like isoform x2	comp237661_c0_seq20	atrial natriuretic peptide-converting enzyme-like	comp703710_c0_seq1	estrogen receptor beta 2	comp231502_c1_seq1	sodium-dependent noradrenaline transporter-like
comp237602_c1_seq2	cytochrome c-type heme lyase-like	comp238037_c1_seq3	glutaredoxin-1	comp233755_c0_seq5	anoctamin-5-like isoform x2	comp237661_c0_seq19	atrial natriuretic peptide-converting enzyme-like	comp212510_c0_seq1	estrogen-related receptor alpha	comp238056_c0_seq2	sodium-dependent serotonin transporter-like
comp181773_c0_seq1	deoxyribose-phosphate aldolase-like	comp230261_c0_seq6	glutaredoxin-like protein ydr286c homolog	comp239491_c1_seq7	anoctamin-5-like isoform x4	comp203151_c0_seq3	atrial natriuretic peptide-converting enzyme-like	comp212510_c0_seq2	estrogen-related receptor alpha	comp235941_c0_seq1	tryptophan 5-hydroxylase 2-like
comp235797_c1_seq1	dihydrolipoyllysine-residue acetyltransferase component of pyruvate dehydrogenase mitochondrial	comp230261_c0_seq4	glutaredoxin-like protein ydr286c homolog	comp239491_c1_seq4	anoctamin-5-like isoform x4	comp203151_c0_seq4	atrial natriuretic peptide-converting enzyme-like	comp212510_c0_seq3	estrogen-related receptor alpha	comp235941_c0_seq2	tryptophan 5-hydroxylase 2-like
comp197898_c0_seq1	enolase 3-2	comp219557_c0_seq1	glutaredoxin-related protein 5	comp239491_c1_seq2	anoctamin-5-like isoform x4	comp203151_c0_seq9	atrial natriuretic peptide-converting enzyme-like	comp232332_c0_seq1	estrogen-related receptor beta type 1	comp131451_c0_seq1	tryptophan 5-hydroxylase-like
comp221568_c0_seq4	enolase alpha non-neuron	comp228412_c3_seq8	glutathione s-transferase	comp239491_c1_seq1	anoctamin-5-like isoform x4	comp203151_c0_seq6	atrial natriuretic peptide-converting enzyme-like	comp232332_c0_seq2	estrogen-related receptor beta type 1	comp209671_c0_seq1	tryptophan 5-hydroxylase-like
comp221568_c0_seq2	enolase alpha non-neuron	comp228412_c3_seq6	glutathione s-transferase	comp237385_c0_seq4	anoctamin-6-like	comp237661_c0_seq52	atrial natriuretic peptide-converting enzyme-like	comp232332_c0_seq7	estrogen-related receptor beta type 1	comp189523_c0_seq1	tyrosine hydroxylase
comp192936_c1_seq1	enolase-phosphatase e1-like	comp228412_c3_seq10	glutathione s-transferase	comp237385_c0_seq2	anoctamin-6-like	comp237661_c0_seq7	atrial natriuretic peptide-converting enzyme-like	comp232332_c0_seq8	estrogen-related receptor beta type 1	comp664169_c0_seq1	tyrosine hydroxylase
comp238040_c0_seq2	enolase-phosphatase e1-like	comp228412_c3_seq5	glutathione s-transferase	comp590537_c0_seq1	anoctamin-7 isoform 1	comp233356_c0_seq1	bmp and activin membrane-bound inhibitor homolog	comp232332_c0_seq4	estrogen-related receptor gamma	comp226283_c0_seq4	tyrosine hydroxylase 2
comp2464025_c0_seq1	enolase-phosphatase e1-like	comp228412_c3_seq9	glutathione s-transferase	comp224486_c0_seq3	anoctamin-7-like isoform x1	comp237611_c0_seq7	c3a anaphylatoxin chemotactic receptor-like	comp232332_c0_seq5	estrogen-related receptor gamma	comp226283_c0_seq5	tyrosine hydroxylase 2
comp217487_c0_seq1	fructose-bisphosphate aldolase a	comp228412_c3_seq7	glutathione s-transferase	comp224486_c0_seq4	anoctamin-7-like isoform x2	comp195866_c0_seq1	c3a anaphylatoxin chemotactic receptor-like	comp236390_c0_seq1	estrogen-related receptor gamma	comp213054_c0_seq1	phenylethanolamine n-methyltransferase-like
comp252576_c0_seq1	fructose-bisphosphate aldolase a	comp206784_c1_seq2	glutathione s-transferase	comp200240_c0_seq2	apoptosis regulator bcl-2-like	comp19943_c0_seq1	c3a anaphylatoxin chemotactic receptor-like	comp236390_c0_seq2	estrogen-related receptor gamma	comp213054_c0_seq2	phenylethanolamine n-methyltransferase-like
comp187037_c0_seq1	fructose-bisphosphate aldolase b	comp228412_c3_seq2	glutathione s-transferase	comp200240_c0_seq4	apoptosis regulator bcl-2-like	comp211744_c0_seq1	c5a anaphylatoxin chemotactic receptor-like	comp202112_c0_seq1	estrogen-related receptor gamma-like
comp209766_c0_seq1	fructose-bisphosphate aldolase b-like	comp228412_c3_seq3	glutathione s-transferase	comp200240_c0_seq3	apoptosis regulator bcl-2-like	comp215278_c0_seq1	calcitonin gene-related peptide 2-like	comp232332_c0_seq3	estrogen-related receptor gamma-like
comp214959_c1_seq1	fructose-bisphosphate aldolase c	comp228412_c3_seq4	glutathione s-transferase	comp217190_c0_seq1	atp-sensitive inward rectifier potassium channel 1-like	comp215278_c0_seq2	calcitonin gene-related peptide 2-like	comp202112_c0_seq3	estrogen-related receptor gamma-like isoform x2
comp173417_c0_seq1	fructose-bisphosphate aldolase c	comp206784_c1_seq1	glutathione s-transferase	comp239321_c0_seq16	atp-sensitive inward rectifier potassium channel 10-like	comp203958_c0_seq1	calcitonin gene-related peptide precursor	comp225031_c1_seq1	fibroblast growth factor 2
comp1048235_c0_seq1	fructose-bisphosphate aldolase c	comp235652_c1_seq3	glutathione s-transferase c-terminal domain-containing protein	comp224274_c0_seq2	atp-sensitive inward rectifier potassium channel 10-like	comp228653_c1_seq1	calcitonin gene-related peptide precursor	comp181399_c0_seq1	fushi tarazu factor 1
comp223437_c1_seq1	gamma-enolase-like isoform 1	comp229883_c0_seq1	glutathione s-transferase kappa 1	comp213421_c0_seq4	atp-sensitive inward rectifier potassium channel 10-like	comp203958_c0_seq2	calcitonin gene-related peptide precursor	comp181399_c0_seq2	fushi tarazu factor 1
comp221568_c0_seq1	gamma-enolase-like isoform 1	comp229883_c0_seq10	glutathione s-transferase kappa 1	comp213421_c0_seq3	atp-sensitive inward rectifier potassium channel 10-like	comp218775_c0_seq4	calcitonin gene-related peptide type 1 receptor	comp218173_c0_seq2	glucocorticoid receptor
comp220597_c0_seq1	glyceraldehyde-3-phosphate dehydrogenase	comp234342_c0_seq8	glutathione s-transferase mu 3	comp213421_c0_seq5	atp-sensitive inward rectifier potassium channel 10-like	comp218775_c0_seq3	calcitonin gene-related peptide type 1 receptor	comp225349_c0_seq1	glucocorticoid receptor
comp193638_c0_seq1	glyceraldehyde-3-phosphate dehydrogenase	comp234342_c0_seq6	glutathione s-transferase mu 3	comp213421_c0_seq2	atp-sensitive inward rectifier potassium channel 10-like	comp236577_c1_seq16	calcitonin gene-related peptide type 1 receptor-like	comp225349_c0_seq2	glucocorticoid receptor
comp266288_c0_seq1	glyceraldehyde-3-phosphate dehydrogenase	comp234342_c0_seq5	glutathione s-transferase mu 3	comp224274_c0_seq1	atp-sensitive inward rectifier potassium channel 10-like	comp236577_c1_seq3	calcitonin gene-related peptide type 1 receptor-like	comp225349_c0_seq3	glucocorticoid receptor
comp218611_c0_seq1	isocitrate dehydrogenase	comp232642_c0_seq4	glutathione s-transferase theta-1	comp234786_c0_seq1	atp-sensitive inward rectifier potassium channel 12-like	comp236577_c1_seq7	calcitonin gene-related peptide type 1 receptor-like	comp225349_c0_seq4	glucocorticoid receptor
comp194346_c0_seq1	isocitrate dehydrogenase	comp232642_c0_seq3	glutathione s-transferase theta-1	comp113011_c0_seq1	atp-sensitive inward rectifier potassium channel 12-like	comp236577_c1_seq15	calcitonin gene-related peptide type 1 receptor-like	comp1135804_c0_seq1	growth hormone-releasing hormone receptor-like
comp233311_c2_seq1	isocitrate dehydrogenase	comp232642_c0_seq1	glutathione s-transferase theta-1	comp234369_c0_seq1	atp-sensitive inward rectifier potassium channel 12-like	comp236577_c1_seq5	calcitonin gene-related peptide type 1 receptor-like	comp112002_c0_seq1	hepatocyte nuclear factor 4-alpha-like
comp233311_c2_seq2	isocitrate dehydrogenase	comp232642_c0_seq2	glutathione s-transferase theta-1	comp1254022_c0_seq1	atp-sensitive inward rectifier potassium channel 12-like	comp236577_c1_seq12	calcitonin gene-related peptide type 1 receptor-like	comp101876_c0_seq1	high mobility group protein b2-like
comp225024_c1_seq1	isocitrate dehydrogenase	comp197816_c0_seq2	glutathione s-transferase theta-1-like	comp141902_c0_seq1	atp-sensitive inward rectifier potassium channel 15-like	comp235233_c0_seq9	calcitonin gene-related peptide type 1 receptor-like	comp200692_c0_seq3	hydroxysteroid 11-beta-dehydrogenase 1-like
comp230394_c0_seq3	isocitrate dehydrogenase	comp197816_c0_seq1	glutathione s-transferase theta-1-like	comp141902_c0_seq2	atp-sensitive inward rectifier potassium channel 15-like	comp218775_c0_seq1	calcitonin gene-related peptide type 1 receptor-like	comp200692_c0_seq4	hydroxysteroid 11-beta-dehydrogenase 1-like
comp225024_c1_seq3	isocitrate dehydrogenase	comp229233_c0_seq9	glutathione synthetase	comp1177083_c0_seq1	atp-sensitive inward rectifier potassium channel 15-like	comp235411_c0_seq2	carbohydrate sulfotransferase 8	comp200692_c0_seq6	hydroxysteroid 11-beta-dehydrogenase 1-like
comp208845_c0_seq1	isocitrate dehydrogenase	comp229233_c0_seq8	glutathione synthetase	comp199411_c0_seq1	atp-sensitive inward rectifier potassium channel 8-like	comp235411_c0_seq1	carbohydrate sulfotransferase 8	comp200692_c0_seq9	hydroxysteroid 11-beta-dehydrogenase 1-like
comp225024_c1_seq2	isocitrate dehydrogenase	comp229233_c0_seq1	glutathione synthetase	comp199411_c0_seq2	atp-sensitive inward rectifier potassium channel 8-like	comp235411_c0_seq4	carbohydrate sulfotransferase 8	comp2196867_c0_seq1	hydroxysteroid 11-beta-dehydrogenase 1-like
comp225024_c1_seq4	isocitrate dehydrogenase	comp229233_c0_seq2	glutathione synthetase	comp217985_c0_seq6	atp-sensitive inward rectifier potassium channel 8-like	comp235411_c0_seq6	carbohydrate sulfotransferase 8	comp193315_c0_seq5	hypothetical vitamin d receptor
comp225024_c1_seq5	isocitrate dehydrogenase	comp229233_c0_seq11	glutathione synthetase	comp217985_c0_seq5	atp-sensitive inward rectifier potassium channel 8-like	comp232475_c0_seq2	carbohydrate sulfotransferase 8-like	comp228737_c1_seq1	inactive hydroxysteroid dehydrogenase-like protein 1-like
comp172922_c0_seq1	malate dehydrogenase	comp229233_c0_seq3	glutathione synthetase	comp217985_c0_seq3	atp-sensitive inward rectifier potassium channel 8-like	comp223299_c0_seq1	carboxypeptidase h	comp228737_c1_seq2	inactive hydroxysteroid dehydrogenase-like protein 1-like
comp222119_c0_seq1	malate dehydrogenase 1b-like	comp229233_c0_seq6	glutathione synthetase	comp199411_c0_seq3	atp-sensitive inward rectifier potassium channel 8-like	comp230932_c0_seq1	cartilage acidic protein 1-like	comp237393_c0_seq2	inactive hydroxysteroid dehydrogenase-like protein 1-like
comp126361_c0_seq1	malate dehydrogenase nad	comp233599_c2_seq1	glutathione transferase omega-1	comp237923_c0_seq45	calcium channel beta subunit	comp230932_c0_seq2	cartilage acidic protein 1-like	comp232259_c0_seq1	lanosterol 14-alpha demethylase-like
comp104167_c0_seq1	malate dehydrogenase-like	comp232894_c0_seq5	oxidation resistance protein 1-like	comp232238_c1_seq1	calcium channel flower homolog	comp235638_c0_seq1	cartilage intermediate layer protein 1	comp232259_c0_seq3	lanosterol 14-alpha demethylase-like
comp1269965_c0_seq1	malate dehydrogenase-like	comp232894_c0_seq4	oxidation resistance protein 1-like	comp229207_c2_seq18	calcium release-activated calcium channel protein 1-like	comp813363_c0_seq1	cartilage intermediate layer protein 1-like	comp224079_c0_seq1	lathosterol oxidase
comp2099961_c0_seq1	malate dehydrogenase-like	comp232894_c0_seq3	oxidation resistance protein 1-like	comp229207_c2_seq2	calcium release-activated calcium channel protein 1-like	comp188618_c0_seq1	cartilage intermediate layer protein 1-like	comp232649_c0_seq14	liver x receptor
comp230709_c0_seq2	mitochondrial citrate synthase precursor	comp232894_c0_seq2	oxidation resistance protein 1-like	comp226885_c0_seq2	calcium release-activated calcium channel protein 1-like	comp143427_c0_seq1	cartilage intermediate layer protein 1-like	comp232649_c0_seq2	liver x receptor
comp230709_c0_seq3	mitochondrial citrate synthase precursor	comp232894_c0_seq7	oxidation resistance protein 1-like	comp226885_c0_seq1	calcium release-activated calcium channel protein 1-like	comp182238_c0_seq1	cartilage intermediate layer protein 1-like	comp232649_c0_seq3	liver x receptor
comp238537_c1_seq7	mitochondrial enolase superfamily member 1-like	comp232894_c0_seq1	oxidation resistance protein 1-like	comp229207_c2_seq19	calcium release-activated calcium channel protein 1-like	comp1167954_c0_seq1	cartilage intermediate layer protein 1-like	comp232649_c0_seq4	liver x receptor
comp238537_c1_seq10	mitochondrial enolase superfamily member 1-like	comp239053_c0_seq9	thioredoxin domain-containing protein 11-like	comp239225_c0_seq2	calcium uniporter mitochondrial-like	comp161344_c0_seq1	cartilage matrix	comp232649_c0_seq5	liver x receptor
comp238537_c1_seq4	mitochondrial enolase superfamily member 1-like	comp239053_c0_seq7	thioredoxin domain-containing protein 11-like	comp239225_c0_seq6	calcium uniporter mitochondrial-like	comp220566_c0_seq1	cartilage-associated protein precursor	comp232649_c0_seq9	liver x receptor
comp238537_c1_seq3	mitochondrial enolase superfamily member 1-like	comp239053_c0_seq2	thioredoxin domain-containing protein 11-like	comp239225_c0_seq4	calcium uniporter mitochondrial-like	comp219714_c0_seq1	cckn_carau ame: full=cholecystokinin ame: full=cck8 contains: ame: full=cholecystokinin-8 short=cck8 contains: ame: full=cholecystokinin-12 short=cck12 contains: ame: full=cholecystokinin-26 short=cck26 contains: ame: full=cholecystokinin-36 short=cck36 contains: ame: full=cholecystokinin-69 short=cck69 flags: precursor	comp217840_c0_seq1	membrane progestin receptor alpha
comp238537_c1_seq8	mitochondrial enolase superfamily member 1-like	comp239053_c0_seq10	thioredoxin domain-containing protein 11-like	comp239225_c0_seq7	calcium uniporter mitochondrial-like	comp100055_c0_seq1	cholecystokinin 1	comp221092_c0_seq1	membrane progestin receptor alpha
comp238537_c1_seq5	mitochondrial enolase superfamily member 1-like	comp239053_c0_seq6	thioredoxin domain-containing protein 11-like	comp239225_c0_seq8	calcium uniporter mitochondrial-like	comp217817_c0_seq1	cholecystokinin receptor-like	comp222846_c0_seq1	methylsterol monooxygenase 1
comp110220_c0_seq1	mitochondrial h+-transporting atp synthase f1 complex alpha subunit 1	comp215660_c0_seq3	thioredoxin domain-containing protein 12-like	comp239225_c0_seq5	calcium uniporter mitochondrial-like	comp1592701_c0_seq1	cholecystokinin receptor-like	comp180179_c0_seq2	mineralocorticoid receptor
comp390441_c0_seq1	mitochondrial h+-transporting atp synthase f1 complex alpha subunit 1	comp215660_c0_seq1	thioredoxin domain-containing protein 12-like	comp239225_c0_seq1	calcium uniporter mitochondrial-like	comp168026_c0_seq3	cholecystokinin type a receptor	comp231627_c0_seq3	mineralocorticoid receptor
comp239226_c1_seq12	nadh dehydrogenase	comp215660_c0_seq2	thioredoxin domain-containing protein 12-like	comp239225_c0_seq3	calcium uniporter mitochondrial-like	comp168026_c0_seq1	cholecystokinin type a receptor	comp231627_c0_seq4	mineralocorticoid receptor
comp239226_c1_seq5	nadh dehydrogenase	comp223803_c0_seq2	thioredoxin domain-containing protein 15-like	comp236152_c0_seq2	calcium voltage- beta 3a	comp168026_c0_seq2	cholecystokinin type a receptor	comp231627_c0_seq5	mineralocorticoid receptor
comp237964_c1_seq10	nadh dehydrogenase	comp223803_c0_seq1	thioredoxin domain-containing protein 15-like	comp236152_c0_seq6	calcium voltage- beta 3a	comp168026_c0_seq4	cholecystokinin type a receptor	comp231627_c0_seq6	mineralocorticoid receptor
comp237964_c1_seq23	nadh dehydrogenase	comp220210_c0_seq2	thioredoxin domain-containing protein 16-like	comp227311_c0_seq1	calcium-activated potassium channel subunit alpha-1	comp209046_c0_seq1	endothelin-converting enzyme 1-like	comp217547_c0_seq1	non-specific lipid-transfer
comp239226_c1_seq14	nadh dehydrogenase	comp220210_c0_seq3	thioredoxin domain-containing protein 16-like	comp227311_c0_seq3	calcium-activated potassium channel subunit alpha-1	comp209046_c0_seq3	endothelin-converting enzyme 1-like	comp229087_c0_seq1	non-specific lipid-transfer
comp210358_c0_seq1	nadh dehydrogenase	comp220210_c0_seq4	thioredoxin domain-containing protein 16-like	comp236844_c0_seq58	calcium-activated potassium channel subunit alpha-1	comp209046_c0_seq2	endothelin-converting enzyme 1-like	comp229087_c0_seq2	non-specific lipid-transfer
comp237964_c1_seq2	nadh dehydrogenase	comp197028_c0_seq1	thioredoxin domain-containing protein 17	comp236844_c0_seq59	calcium-activated potassium channel subunit alpha-1	comp238242_c0_seq1	endothelin-converting enzyme 2-like	comp229087_c0_seq3	non-specific lipid-transfer
comp231109_c1_seq1	nadh dehydrogenase	comp235966_c0_seq7	thioredoxin domain-containing protein 3 homolog	comp236844_c0_seq1	calcium-activated potassium channel subunit alpha-1	comp238242_c0_seq4	endothelin-converting enzyme 2-like	comp229087_c0_seq4	non-specific lipid-transfer
comp209959_c0_seq1	nadh dehydrogenase	comp235966_c0_seq14	thioredoxin domain-containing protein 3 homolog	comp222296_c0_seq1	calcium-activated potassium channel subunit alpha-1	comp171925_c0_seq1	endothelin-converting enzyme 2-like	comp234484_c0_seq1	nuclear receptor coactivator 2
comp237964_c1_seq20	nadh dehydrogenase	comp235966_c0_seq9	thioredoxin domain-containing protein 3 homolog	comp227311_c0_seq4	calcium-activated potassium channel subunit alpha-1-like	comp238242_c0_seq5	endothelin-converting enzyme 2-like	comp234484_c0_seq4	nuclear receptor coactivator 2
comp237964_c1_seq3	nadh dehydrogenase	comp235966_c0_seq11	thioredoxin domain-containing protein 3 homolog	comp227311_c0_seq6	calcium-activated potassium channel subunit alpha-1-like	comp171925_c0_seq2	endothelin-converting enzyme 2-like	comp188643_c0_seq1	nuclear receptor ror-alpha-like
comp237964_c1_seq16	nadh dehydrogenase	comp235966_c0_seq6	thioredoxin domain-containing protein 3 homolog	comp222296_c0_seq9	calcium-activated potassium channel subunit alpha-1-like	comp222175_c0_seq2	endothelin-converting enzyme-like 1-like	comp188643_c1_seq1	nuclear receptor ror-alpha-like
comp216514_c0_seq1	nadh dehydrogenase	comp235966_c0_seq12	thioredoxin domain-containing protein 3 homolog	comp236844_c0_seq42	calcium-activated potassium channel subunit alpha-1-like	comp222175_c0_seq4	endothelin-converting enzyme-like 1-like	comp235780_c0_seq2	nuclear receptor ror-alpha-like
comp210340_c0_seq1	nadh dehydrogenase	comp235966_c0_seq16	thioredoxin domain-containing protein 3 homolog	comp222296_c0_seq7	calcium-activated potassium channel subunit alpha-1-like	comp222175_c0_seq3	endothelin-converting enzyme-like 1-like	comp235780_c1_seq1	nuclear receptor ror-alpha-like
comp224352_c0_seq1	nadh dehydrogenase	comp226876_c0_seq3	thioredoxin domain-containing protein 5-like	comp236844_c0_seq48	calcium-activated potassium channel subunit alpha-1-like isoform 3	comp222175_c0_seq1	endothelin-converting enzyme-like 1-like	comp191294_c0_seq1	nuclear receptor ror-beta
comp237964_c1_seq7	nadh dehydrogenase	comp226876_c0_seq1	thioredoxin domain-containing protein 5-like	comp236844_c0_seq14	calcium-activated potassium channel subunit alpha-1-like isoform 3	comp129559_c0_seq1	galanin peptides-like	comp191294_c1_seq1	nuclear receptor ror-beta
comp128122_c0_seq1	nadh dehydrogenase	comp94852_c0_seq1	thioredoxin domain-containing protein 5-like	comp236844_c0_seq15	calcium-activated potassium channel subunit alpha-1-like isoform x1	comp224483_c0_seq2	galanin receptor type 1	comp191294_c1_seq2	nuclear receptor ror-beta
comp219054_c0_seq1	nadh dehydrogenase	comp226876_c0_seq2	thioredoxin domain-containing protein 5-like	comp236844_c0_seq46	calcium-activated potassium channel subunit alpha-1-like isoform x1	comp224483_c0_seq1	galanin receptor type 1-like	comp193979_c0_seq1	nuclear receptor ror-beta
comp101884_c0_seq1	nadh dehydrogenase	comp235966_c0_seq2	thioredoxin domain-containing protein 6	comp236844_c0_seq37	calcium-activated potassium channel subunit alpha-1-like isoform x1	comp205874_c0_seq1	galanin receptor type 1-like	comp193979_c0_seq2	nuclear receptor ror-beta
comp197874_c0_seq1	nadh dehydrogenase	comp233501_c0_seq1	thioredoxin domain-containing protein 9	comp236844_c0_seq53	calcium-activated potassium channel subunit alpha-1-like isoform x1	comp832974_c0_seq1	galanin receptor type 1-like	comp221016_c0_seq1	nuclear receptor ror-beta-like
comp101884_c0_seq2	nadh dehydrogenase	comp233501_c0_seq2	thioredoxin domain-containing protein 9	comp236844_c0_seq36	calcium-activated potassium channel subunit alpha-1-like isoform x12	comp1831782_c0_seq1	galanin receptor type 1-like	comp221016_c0_seq4	nuclear receptor ror-beta-like
comp237964_c1_seq26	nadh dehydrogenase	comp235586_c0_seq4	thioredoxin interacting protein	comp236844_c0_seq6	calcium-activated potassium channel subunit alpha-1-like isoform x3	comp2205775_c0_seq1	galanin receptor type 1-like	comp232587_c0_seq3	nuclear receptor ror-beta-like
comp237964_c1_seq22	nadh dehydrogenase	comp235586_c0_seq1	thioredoxin interacting protein	comp222296_c0_seq2	calcium-activated potassium channel subunit alpha-1-like isoform x4	comp197738_c0_seq1	galanin receptor type 2-like	comp232587_c0_seq5	nuclear receptor ror-beta-like
comp237964_c1_seq8	nadh dehydrogenase	comp2626932_c0_seq1	thioredoxin reductase 1	comp222296_c0_seq4	calcium-activated potassium channel subunit alpha-1-like isoform x6	comp238451_c0_seq3	glucagon family neuropeptides-like	comp182566_c0_seq1	nuclear receptor subfamily 0 group b member 1-like
comp203975_c0_seq2	nadh dehydrogenase	comp228535_c0_seq2	thioredoxin reductase 3	comp222296_c0_seq6	calcium-activated potassium channel subunit alpha-1-like isoform x8	comp238451_c0_seq6	glucagon family neuropeptides-like	comp232533_c0_seq1	nuclear receptor subfamily 1 group d member 2
comp219780_c0_seq1	nadh dehydrogenase	comp121564_c0_seq1	thioredoxin reductase cytoplasmic	comp236844_c0_seq55	calcium-activated potassium channel subunit alpha-1-like isoform x8	comp238451_c0_seq1	glucagon family neuropeptides-like	comp232533_c0_seq2	nuclear receptor subfamily 1 group d member 2
comp194324_c0_seq2	nadh dehydrogenase	comp229537_c0_seq2	thioredoxin reductase mitochondrial-like	comp222296_c0_seq8	calcium-activated potassium channel subunit alpha-1-like isoform x8	comp749005_c0_seq1	glucagon receptor-like	comp196571_c0_seq1	nuclear receptor subfamily 1 group d member 2-like
comp194324_c0_seq1	nadh dehydrogenase	comp229537_c0_seq1	thioredoxin reductase mitochondrial-like	comp222296_c0_seq5	calcium-activated potassium channel subunit alpha-1-like isoform x8	comp118748_c0_seq1	glucagon receptor-like	comp196571_c1_seq1	nuclear receptor subfamily 1 group d member 2-like
comp196498_c0_seq1	nadh dehydrogenase	comp229537_c0_seq3	thioredoxin reductase mitochondrial-like	comp181359_c0_seq1	calcium-activated potassium channel subunit beta-4-like	comp3027796_c0_seq1	glucagon-like peptide 2 receptor-like	comp229647_c0_seq17	nuclear receptor subfamily 1 group d member 2-like
comp74197_c0_seq1	nadh dehydrogenase	comp236414_c0_seq1	thioredoxin-dependent peroxide mitochondrial precursor	comp233440_c0_seq2	chloride channel protein 1-like	comp826770_c0_seq1	growth hormone-releasing hormone receptor-like	comp229647_c0_seq18	nuclear receptor subfamily 1 group d member 2-like
comp203975_c0_seq1	nadh dehydrogenase	comp235586_c0_seq3	thioredoxin-interacting protein	comp233440_c0_seq5	chloride channel protein 1-like	comp1135804_c0_seq1	growth hormone-releasing hormone receptor-like	comp229647_c0_seq3	nuclear receptor subfamily 1 group d member 2-like
comp194862_c0_seq1	nadh dehydrogenase	comp235586_c0_seq5	thioredoxin-interacting protein	comp228544_c0_seq7	chloride channel protein 2-like	comp1344288_c0_seq1	isotocin precursor	comp230241_c0_seq1	nuclear receptor subfamily 1 group d member 2-like
comp237964_c1_seq29	nadh dehydrogenase	comp126337_c0_seq1	thioredoxin-like isoform x2	comp228544_c0_seq4	chloride channel protein 2-like	comp221638_c0_seq1	isotocin receptor-like	comp232533_c0_seq3	nuclear receptor subfamily 1 group d member 2-like
comp237964_c1_seq11	nadh dehydrogenase	comp203916_c0_seq1	thioredoxin-like protein 1	comp234959_c0_seq14	chloride channel protein 2-like	comp221638_c0_seq2	isotocin receptor-like	comp237275_c4_seq1	nuclear receptor subfamily 1 group d member 2-like
comp237964_c1_seq5	nadh dehydrogenase	comp202866_c0_seq3	thioredoxin-like protein 4a	comp189291_c0_seq1	chloride channel protein 2-like	comp95261_c0_seq1	leptin a	comp234572_c1_seq1	nuclear receptor subfamily 2 group c member 1-like
comp211525_c0_seq1	nadh dehydrogenase 1 alpha assembly factor 1	comp202866_c0_seq2	thioredoxin-like protein 4a	comp189291_c0_seq2	chloride channel protein 2-like	comp239344_c2_seq6	leptin receptor	comp234097_c1_seq2	nuclear receptor subfamily 2 group c member 2
comp240097_c0_seq1	nadh dehydrogenase 1 alpha subcomplex subunit 11	comp202866_c0_seq4	thioredoxin-like protein 4a	comp234959_c0_seq30	chloride channel protein 2-like	comp239344_c2_seq7	leptin receptor	comp234097_c1_seq4	nuclear receptor subfamily 2 group c member 2
comp101493_c0_seq1	nadh dehydrogenase 1 alpha subcomplex subunit 12	comp220115_c0_seq1	thioredoxin-like protein 4b-like	comp234959_c0_seq21	chloride channel protein 2-like	comp239344_c2_seq4	leptin receptor	comp234097_c1_seq5	nuclear receptor subfamily 2 group c member 2
comp194816_c0_seq1	nadh dehydrogenase 1 alpha subcomplex subunit 13	comp2008031_c0_seq1	thioredoxin-related transmembrane protein 1-like	comp234959_c0_seq25	chloride channel protein 2-like	comp239344_c2_seq2	leptin receptor	comp234097_c1_seq7	nuclear receptor subfamily 2 group c member 2
comp194816_c0_seq2	nadh dehydrogenase 1 alpha subcomplex subunit 13	comp216348_c0_seq4	thioredoxin-related transmembrane protein 1-like	comp234959_c0_seq32	chloride channel protein 2-like	comp239344_c2_seq3	leptin receptor	comp234097_c1_seq8	nuclear receptor subfamily 2 group c member 2
comp231632_c1_seq2	nadh dehydrogenase 1 alpha subcomplex subunit 2	comp216348_c0_seq2	thioredoxin-related transmembrane protein 1-like	comp234959_c0_seq9	chloride channel protein 2-like	comp239344_c2_seq1	leptin receptor	comp215141_c0_seq1	nuclear receptor subfamily 2 group f member 1-a-like
comp231632_c1_seq1	nadh dehydrogenase 1 alpha subcomplex subunit 2	comp216348_c0_seq1	thioredoxin-related transmembrane protein 1-like	comp234959_c0_seq11	chloride channel protein 2-like	comp239344_c3_seq2	leptin receptor	comp215141_c0_seq2	nuclear receptor subfamily 2 group f member 1-a-like
comp175074_c0_seq1	nadh dehydrogenase 1 alpha subcomplex subunit 5	comp177243_c0_seq1	thioredoxin-related transmembrane protein 2-b-like	comp234959_c0_seq7	chloride channel protein 2-like	comp239344_c2_seq8	leptin receptor	comp186899_c0_seq1	nuclear receptor subfamily 2 group f member 5-like
comp171762_c0_seq1	nadh dehydrogenase 1 alpha subcomplex subunit 6	comp236157_c0_seq1	thioredoxin-related transmembrane protein 2-b-like	comp234959_c0_seq13	chloride channel protein 2-like	comp231321_c0_seq1	leptin receptor gene-related	comp224819_c0_seq1	nuclear receptor subfamily 2 group f member 5-like
comp210370_c0_seq1	nadh dehydrogenase 1 alpha subcomplex subunit 8			comp234959_c0_seq24	chloride channel protein 2-like	comp25095_c0_seq2	melanin-concentrating hormone receptor 1-like	comp208825_c0_seq1	nuclear receptor subfamily 2 group f member 6-like
comp198455_c0_seq1	nadh dehydrogenase 1 alpha subcomplex subunit mitochondrial precursor			comp234959_c0_seq23	chloride channel protein 2-like	comp25095_c0_seq1	melanin-concentrating hormone receptor 1-like	comp211070_c0_seq1	nuclear receptor subfamily 2 group f member 6-like
comp125876_c0_seq1	nadh dehydrogenase 1 beta subcomplex subunit 10			comp234959_c0_seq19	chloride channel protein 2-like	comp2270486_c0_seq1	melanin-concentrating hormone receptor 1-like	comp211070_c0_seq2	nuclear receptor subfamily 2 group f member 6-like
comp204242_c0_seq1	nadh dehydrogenase 1 beta subcomplex subunit 6			comp234959_c0_seq31	chloride channel protein 2-like	comp230297_c4_seq9	neuroendocrine protein 7b2-like	comp218752_c0_seq3	nuclear receptor subfamily 2 group f member 6-like
comp101533_c0_seq1	nadh dehydrogenase 1 beta subcomplex subunit 7			comp234959_c0_seq29	chloride channel protein 2-like	comp230297_c4_seq4	neuroendocrine protein 7b2-like	comp218752_c0_seq4	nuclear receptor subfamily 2 group f member 6-like
comp168022_c0_seq1	nadh dehydrogenase 1 beta subcomplex subunit 7			comp234959_c0_seq2	chloride channel protein 2-like	comp207273_c0_seq1	neuromedin b	comp231139_c0_seq2	nuclear receptor subfamily 2 group f member 6-like
comp234228_c0_seq4	nadh dehydrogenase 1 beta subcomplex subunit mitochondrial precursor			comp234959_c0_seq6	chloride channel protein 2-like	comp207273_c0_seq3	neuromedin b	comp231139_c0_seq5	nuclear receptor subfamily 2 group f member 6-like
comp172198_c0_seq1	nadh dehydrogenase 1 beta subcomplex subunit mitochondrial precursor			comp224125_c0_seq1	chloride intracellular channel 5	comp196930_c1_seq1	neuromedin-b receptor-like	comp231139_c0_seq7	nuclear receptor subfamily 2 group f member 6-like
comp220231_c0_seq1	nadh dehydrogenase 1 beta subcomplex subunit mitochondrial precursor			comp238293_c0_seq5	chloride intracellular channel protein 1-like	comp217475_c0_seq1	neuromedin-k receptor-like	comp232064_c0_seq1	nuclear receptor subfamily 4 group a member 1-like
comp195089_c0_seq1	nadh dehydrogenase 1 beta subcomplex subunit mitochondrial precursor			comp238293_c0_seq6	chloride intracellular channel protein 1-like	comp2529134_c0_seq1	neuromedin-k receptor-like	comp232064_c0_seq4	nuclear receptor subfamily 4 group a member 1-like
comp230495_c0_seq2	nadh dehydrogenase complex assembly factor 6-like			comp238293_c0_seq2	chloride intracellular channel protein 1-like	comp165720_c0_seq2	neuromedin-k receptor-like	comp235063_c0_seq11	nuclear receptor subfamily 4 group a member 1-like
comp230495_c0_seq3	nadh dehydrogenase complex assembly factor 6-like			comp238293_c0_seq3	chloride intracellular channel protein 1-like	comp1294617_c0_seq1	neuromedin-k receptor-like	comp235063_c0_seq2	nuclear receptor subfamily 4 group a member 1-like
comp230495_c0_seq4	nadh dehydrogenase complex assembly factor 6-like			comp238293_c0_seq7	chloride intracellular channel protein 1-like	comp1748264_c0_seq1	neuromedin-u receptor 1-like	comp235063_c0_seq7	nuclear receptor subfamily 4 group a member 1-like
comp173960_c0_seq1	nadh dehydrogenase iron-sulfur protein mitochondrial precursor			comp238293_c0_seq8	chloride intracellular channel protein 1-like	comp151425_c0_seq1	neuromedin-u receptor 1-like	comp235063_c0_seq9	nuclear receptor subfamily 4 group a member 1-like
comp8194_c0_seq1	phosphoglucose isomerase-2			comp238293_c0_seq4	chloride intracellular channel protein 1-like	comp2636381_c0_seq1	neuropeptide ff receptor 2	comp118826_c0_seq1	nuclear receptor subfamily 4 group a member 2
comp229818_c0_seq1	phosphoglycerate kinase 1			comp238293_c0_seq1	chloride intracellular channel protein 1-like	comp201079_c0_seq1	neuropeptide ff receptor 2-like	comp219061_c0_seq3	nuclear receptor subfamily 4 group a member 2
comp234479_c0_seq1	phosphoglycerate mutase 1-like			comp234657_c0_seq1	chloride intracellular channel protein 2	comp34020_c0_seq1	neuropeptide ff receptor 2-like	comp1259529_c0_seq1	nuclear receptor subfamily 4 group a member 2-like
comp2217658_c0_seq1	phosphoglycerate mutase 2-like			comp234657_c0_seq2	chloride intracellular channel protein 2	comp201875_c0_seq1	neuropeptide ff receptor 2-like isoform x1	comp1443344_c0_seq1	nuclear receptor subfamily 4 group a member 2-like
comp237020_c0_seq1	pyruvate dehydrogenase			comp236749_c0_seq8	chloride intracellular channel protein 4	comp201875_c0_seq2	neuropeptide ff receptor 2-like isoform x1	comp153478_c0_seq1	nuclear receptor subfamily 4 group a member 2-like
comp236994_c0_seq6	pyruvate dehydrogenase			comp236749_c0_seq9	chloride intracellular channel protein 4	comp174843_c1_seq1	neuropeptide y precursor	comp153478_c0_seq2	nuclear receptor subfamily 4 group a member 2-like
comp234179_c0_seq8	pyruvate dehydrogenase			comp236749_c0_seq14	chloride intracellular channel protein 4	comp212663_c0_seq1	neuropeptide y receptor type 1-like	comp219061_c0_seq2	nuclear receptor subfamily 4 group a member 2-like
comp234179_c0_seq3	pyruvate dehydrogenase			comp236749_c0_seq1	chloride intracellular channel protein 4	comp203694_c0_seq1	neuropeptide y receptor type 2-like	comp225879_c0_seq2	nuclear receptor subfamily 4 group a member 3-like
comp234179_c0_seq6	pyruvate dehydrogenase			comp236749_c0_seq15	chloride intracellular channel protein 4	comp891909_c0_seq1	neuropeptide y receptor y7	comp225879_c0_seq3	nuclear receptor subfamily 4 group a member 3-like
comp226557_c0_seq2	pyruvate dehydrogenase			comp236749_c0_seq12	chloride intracellular channel protein 4	comp1465570_c0_seq1	neuropeptide y receptor y7	comp225879_c0_seq4	nuclear receptor subfamily 4 group a member 3-like
comp226557_c0_seq1	pyruvate dehydrogenase			comp238538_c2_seq8	chloride intracellular channel protein 4-like	comp2342433_c0_seq1	neuropeptide y receptor y7	comp104427_c0_seq2	nuclear receptor subfamily 5 group a member 2
comp234179_c0_seq5	pyruvate dehydrogenase			comp238538_c2_seq5	chloride intracellular channel protein 6-like	comp207446_c0_seq1	neuropeptide y receptor y8b	comp194636_c0_seq1	nuclear receptor subfamily 5 group a member 2
comp239416_c0_seq1	pyruvate dehydrogenase			comp228366_c0_seq1	chloride transport protein 6-like	comp235988_c0_seq1	neurosecretory protein vgf-like	comp172159_c0_seq1	nuclear receptor subfamily 5 group a member 2-like
comp227243_c0_seq1	pyruvate dehydrogenase			comp106998_c0_seq1	cholinergic beta polypeptide 3a	comp116191_c0_seq1	neurotensin receptor type 1-like	comp963635_c0_seq1	nuclear receptor subfamily 5 group a member 5
comp234179_c0_seq4	pyruvate dehydrogenase			comp1959020_c0_seq1	cholinergic beta polypeptide 3b	comp129643_c0_seq1	neurotensin variant 1	comp213757_c0_seq1	peptidyl-prolyl cis-trans isomerase fkbp4-like
comp234179_c0_seq1	pyruvate dehydrogenase			comp238865_c0_seq1	connexin	comp206842_c0_seq1	nociceptin receptor-like	comp186031_c0_seq1	peroxisome proliferator-activated receptor alpha
comp234179_c0_seq2	pyruvate dehydrogenase			comp238865_c0_seq2	connexin	comp206842_c0_seq2	nociceptin receptor-like	comp186031_c0_seq2	peroxisome proliferator-activated receptor alpha
comp214732_c0_seq1	pyruvate dehydrogenase e1 component subunit mitochondrial-like			comp238015_c0_seq2	connexin 43	comp231387_c0_seq4	nociceptin receptor-like	comp200288_c0_seq1	peroxisome proliferator-activated receptor alpha
comp237155_c0_seq16	pyruvate dehydrogenase e1 component subunit somatic mitochondrial-like			comp238015_c0_seq1	connexin 43	comp2199507_c0_seq1	orexin receptor type 2-like	comp212230_c0_seq1	peroxisome proliferator-activated receptor alpha
comp237155_c0_seq14	pyruvate dehydrogenase e1 component subunit somatic mitochondrial-like			comp69456_c0_seq1	cyclic nucleotide-gated channel cone photoreceptor subunit alpha-like	comp142124_c0_seq1	orexin receptor type partial	comp220747_c0_seq1	peroxisome proliferator-activated receptor alpha
comp237155_c0_seq5	pyruvate dehydrogenase e1 component subunit somatic mitochondrial-like			comp1450441_c0_seq1	cystic fibrosis transmembrane conductance regulator	comp618245_c0_seq1	orexin receptor type partial	comp222057_c0_seq1	peroxisome proliferator-activated receptor beta
comp237155_c0_seq12	pyruvate dehydrogenase e1 component subunit somatic mitochondrial-like			comp1446628_c0_seq1	cystic fibrosis transmembrane conductance regulator	comp1783716_c0_seq1	parathyroid hormone parathyroid hormone-related peptide receptor precursor	comp222057_c0_seq2	peroxisome proliferator-activated receptor beta
comp237155_c0_seq11	pyruvate dehydrogenase e1 component subunit somatic mitochondrial-like			comp2258209_c0_seq1	cystic fibrosis transmembrane conductance regulator	comp221029_c0_seq1	parathyroid hormone parathyroid hormone-related peptide receptor-like	comp222057_c0_seq3	peroxisome proliferator-activated receptor beta
comp237155_c0_seq13	pyruvate dehydrogenase e1 component subunit somatic mitochondrial-like			comp1371943_c0_seq1	cystic fibrosis transmembrane conductance regulator	comp221029_c0_seq2	parathyroid hormone parathyroid hormone-related peptide receptor-like	comp220771_c0_seq1	peroxisome proliferator-activated receptor gamma
comp237155_c0_seq9	pyruvate dehydrogenase e1 component subunit somatic mitochondrial-like			comp13534_c0_seq1	cystic fibrosis transmembrane conductance regulator	comp221029_c0_seq3	parathyroid hormone parathyroid hormone-related peptide receptor-like	comp220771_c0_seq2	peroxisome proliferator-activated receptor gamma
comp237155_c0_seq8	pyruvate dehydrogenase e1 component subunit somatic mitochondrial-like			comp146851_c0_seq1	cystic fibrosis transmembrane conductance regulator	comp147631_c0_seq1	parathyroid hormone parathyroid hormone-related peptide receptor-like	comp1933421_c0_seq1	photoreceptor-specific nuclear receptor
comp228487_c1_seq1	pyruvate dehydrogenase e1 component subunit somatic mitochondrial-like			comp2524142_c0_seq1	cystic fibrosis transmembrane conductance regulator	comp132632_c0_seq1	peptide y-like	comp1703943_c0_seq1	photoreceptor-specific nuclear receptor-like
comp231695_c0_seq6	pyruvate dehydrogenase phosphatase regulatory mitochondrial-like			comp146851_c0_seq2	cystic fibrosis transmembrane conductance regulator	comp203974_c0_seq1	peptide yy-a-like	comp228054_c0_seq1	polyprenol reductase-like
comp231695_c0_seq7	pyruvate dehydrogenase phosphatase regulatory mitochondrial-like			comp208265_c0_seq1	cytolysin src-1-like	comp111386_c0_seq1	peptide yy-like	comp228054_c0_seq2	polyprenol reductase-like
comp231695_c0_seq3	pyruvate dehydrogenase phosphatase regulatory mitochondrial-like			comp3070394_c0_seq1	dihydropyridine-sensitive l-type skeletal muscle calcium channel subunit alpha-1-like	comp236360_c0_seq3	pituitary adenylate cyclase activating polypeptide receptor 1a	comp214813_c0_seq1	progesterone receptor
comp231695_c0_seq2	pyruvate dehydrogenase phosphatase regulatory mitochondrial-like			comp222486_c0_seq1	g protein-activated inward rectifier potassium channel 1-like	comp231207_c0_seq7	PREDICTED: neuromedin-U-like	comp214813_c0_seq3	progesterone receptor
comp231695_c0_seq1	pyruvate dehydrogenase phosphatase regulatory mitochondrial-like			comp226790_c0_seq2	g protein-activated inward rectifier potassium channel 1-like	comp181847_c0_seq1	preproneuromedin isoform4	comp214813_c0_seq4	progesterone receptor
comp231695_c0_seq5	pyruvate dehydrogenase phosphatase regulatory mitochondrial-like			comp226790_c0_seq5	g protein-activated inward rectifier potassium channel 1-like	comp233290_c0_seq1	prepronociceptin b precursor	comp191931_c0_seq1	protein arginine n-methyltransferase 2
comp235719_c0_seq1	pyruvate dehydrogenase protein x mitochondrial-like			comp226790_c0_seq1	g protein-activated inward rectifier potassium channel 1-like	comp233290_c0_seq2	prepronociceptin b precursor	comp218860_c0_seq2	protein-lysine 6-oxidase-like
comp145549_c0_seq1	pyruvate kinase			comp226790_c0_seq4	g protein-activated inward rectifier potassium channel 1-like	comp83126_c0_seq1	preprosomatostatin ii	comp188643_c1_seq4	rar-related orphan receptor a
comp1746344_c0_seq1	pyruvate kinase			comp239229_c4_seq2	g protein-activated inward rectifier potassium channel 2	comp83126_c0_seq2	preprosomatostatin ii	comp163239_c0_seq1	retinoic acid receptor alpha
comp1470916_c0_seq1	pyruvate kinase isozymes r l-like			comp239229_c4_seq1	g protein-activated inward rectifier potassium channel 2	comp231261_c0_seq3	preprosomatostatin iii	comp214324_c0_seq1	retinoic acid receptor alpha
comp223226_c0_seq1	pyruvate kinase muscle isozyme			comp223977_c0_seq3	g protein-activated inward rectifier potassium channel 3	comp231261_c0_seq2	preprosomatostatin iii	comp214324_c0_seq2	retinoic acid receptor alpha
comp218827_c0_seq1	succinate dehydrogenase			comp226293_c1_seq3	g protein-activated inward rectifier potassium channel 4	comp126883_c0_seq1	prodynorphin precursor	comp163239_c0_seq2	retinoic acid receptor alpha-1
comp233142_c0_seq2	succinate dehydrogenase			comp226293_c1_seq4	g protein-activated inward rectifier potassium channel 4-like	comp222083_c0_seq1	proenkephalin-a precursor	comp217912_c0_seq1	retinoic acid receptor alpha-b-like
comp233142_c0_seq1	succinate dehydrogenase			comp10735_c0_seq1	gap junction alpha-5	comp212270_c0_seq1	proenkephalin-a-like isoform x1	comp217912_c0_seq2	retinoic acid receptor alpha-b-like
comp234831_c0_seq2	succinate dehydrogenase assembly factor mitochondrial-like			comp231717_c0_seq6	glycine receptor subunit beta	comp212270_c0_seq2	proenkephalin-a-like isoform x1	comp228966_c1_seq20	retinoic acid receptor alpha-like isoform x2
comp234831_c0_seq3	succinate dehydrogenase assembly factor mitochondrial-like			comp231717_c0_seq2	glycine receptor subunit beta	comp1959298_c0_seq1	proglucagon ii	comp228966_c1_seq16	retinoic acid receptor alpha-like isoform x3
comp101037_c0_seq1	succinate dehydrogenase cytochrome b560 mitochondrial precursor			comp231717_c0_seq8	glycine receptor subunit beta	comp223230_c0_seq1	prolactin receptor	comp228966_c1_seq19	retinoic acid receptor beta
comp101037_c0_seq2	succinate dehydrogenase cytochrome b560 mitochondrial precursor			comp231717_c0_seq9	glycine receptor subunit beta	comp140806_c0_seq1	prolactin receptor	comp228966_c1_seq3	retinoic acid receptor beta
comp223497_c0_seq1	succinate dehydrogenase iron-sulfur mitochondrial precursor			comp231717_c0_seq3	glycine receptor subunit beta	comp2554621_c0_seq1	prolactin receptor	comp228966_c1_seq7	retinoic acid receptor beta
comp228608_c0_seq1	threonine aldolase 1			comp231717_c0_seq21	glycine receptor subunit beta	comp140806_c0_seq2	prolactin receptor	comp228966_c1_seq2	retinoic acid receptor beta isoform 1
comp221238_c0_seq1	transaldolase			comp231717_c0_seq14	glycine receptor subunit beta-like	comp232627_c0_seq3	prolactin receptor-like	comp215643_c0_seq1	retinoic acid receptor beta-like
comp214163_c0_seq1	translational activator of cytochrome c oxidase 1-like			comp231717_c0_seq1	glycine receptor subunit beta-like	comp232627_c0_seq7	prolactin receptor-like	comp228966_c1_seq14	retinoic acid receptor beta-like
comp214163_c0_seq2	translational activator of cytochrome c oxidase 1-like			comp231717_c0_seq7	glycine receptor subunit beta-like	comp232627_c0_seq2	prolactin receptor-like	comp228966_c1_seq15	retinoic acid receptor beta-like
comp192792_c0_seq1	ubiquinol-cytochrome c reductase binding protein			comp231717_c0_seq4	glycine receptor subunit beta-like	comp232627_c0_seq6	prolactin receptor-like	comp169845_c0_seq1	retinoic acid receptor gamma
comp217201_c0_seq1	ubiquinol-cytochrome c reductase complex chaperone cbp3 homolog			comp231717_c0_seq16	glycine receptor subunit beta-like	comp232627_c0_seq5	prolactin receptor-like	comp233424_c1_seq1	retinoic acid receptor gamma
comp203448_c0_seq1	vacuolar atp synthase 16 kda proteolipid subunit			comp113891_c0_seq1	glycine receptor subunit beta-like	comp232627_c0_seq8	prolactin receptor-like	comp233424_c1_seq3	retinoic acid receptor gamma
comp201525_c2_seq1	vacuolar atp synthase 16 kda proteolipid subunit			comp231717_c0_seq23	glycine receptor subunit beta-like	comp238395_c1_seq1	prolactin regulatory element-binding protein	comp169845_c0_seq2	retinoic acid receptor gamma-a-like
comp201525_c2_seq2	vacuolar atp synthase 16 kda proteolipid subunit			comp231717_c0_seq15	glycine receptor subunit beta-like	comp137706_c0_seq1	prolactin-releasing peptide	comp75573_c0_seq1	retinoic acid receptor gamma-a-like
comp220807_c0_seq2	vacuolar atp synthase 21 kda proteolipid subunit			comp231717_c0_seq10	glycine receptor subunit beta-like	comp112418_c0_seq1	prolactin-releasing peptide receptor-like	comp92148_c0_seq1	retinoic acid receptor gamma-b
comp204572_c1_seq1	vacuolar h+ atp synthase 16 kda proteolipid subunit variant 1			comp231717_c0_seq20	glycine receptor subunit beta-like	comp2202942_c0_seq1	prolactin-releasing peptide receptor-like	comp92148_c0_seq2	retinoic acid receptor gamma-b
comp217525_c0_seq2	2-oxoglutarate mitochondrial isoform 2			comp236811_c5_seq6	h(+) cl(-) exchange transporter 3	comp1043985_c0_seq1	prolactin-releasing peptide receptor-like	comp228966_c1_seq11	retinoic acid receptor partial
comp228233_c1_seq1	6- liver type-like			comp236811_c5_seq4	h(+) cl(-) exchange transporter 3	comp2652831_c0_seq1	prolactin-releasing peptide receptor-like	comp223208_c0_seq13	retinoic acid receptor rxr-alpha
comp228233_c1_seq2	6- liver type-like			comp236811_c5_seq7	h(+) cl(-) exchange transporter 3	comp204109_c0_seq1	proprotein convertase subtilisin kexin type 1 like precursor	comp223208_c0_seq3	retinoic acid receptor rxr-alpha
comp227801_c0_seq1	6- muscle type-like			comp236811_c5_seq5	h(+) cl(-) exchange transporter 3	comp234659_c1_seq1	proprotein convertase subtilisin kexin type 5-like	comp223208_c0_seq10	retinoic acid receptor rxr-alpha-a-like
comp227801_c0_seq2	6- muscle type-like			comp236811_c5_seq2	h(+) cl(-) exchange transporter 3-like isoform x3	comp234112_c0_seq1	proprotein convertase subtilisin kexin type 5-like	comp223208_c0_seq4	retinoic acid receptor rxr-alpha-a-like
comp178077_c0_seq1	6- muscle type-like			comp216772_c0_seq1	h(+) cl(-) exchange transporter 4	comp239475_c0_seq5	proprotein convertase subtilisin kexin type 5-like	comp223208_c0_seq8	retinoic acid receptor rxr-alpha-like
comp178077_c1_seq1	6- muscle type-like			comp228560_c0_seq2	h(+) cl(-) exchange transporter 4	comp239475_c0_seq10	proprotein convertase subtilisin kexin type 5-like	comp207015_c0_seq1	retinoic acid receptor rxr-beta-a
comp76449_c0_seq1	6- muscle type-like			comp228560_c0_seq1	h(+) cl(-) exchange transporter 4	comp239475_c0_seq1	proprotein convertase subtilisin kexin type 5-like	comp207015_c0_seq3	retinoic acid receptor rxr-beta-a
comp1118900_c0_seq1	6- muscle type-like			comp203349_c0_seq1	h(+) cl(-) exchange transporter 4 isoform 2	comp239475_c0_seq9	proprotein convertase subtilisin kexin type 5-like	comp207015_c0_seq2	retinoic acid receptor rxr-beta-a-like isoform x1
comp185683_c0_seq1	6- muscle type-like			comp203349_c0_seq2	h(+) cl(-) exchange transporter 4 isoform 2	comp204388_c0_seq1	proprotein convertase subtilisin kexin type 5-like	comp217349_c0_seq4	retinoic acid receptor rxr-beta-a-like isoform x1
comp185683_c0_seq2	6- muscle type-like			comp233662_c0_seq1	h(+) cl(-) exchange transporter 5-like	comp224626_c0_seq1	proprotein convertase subtilisin kexin type 5-like	comp217349_c0_seq3	retinoic acid receptor rxr-beta-a-like isoform x2
comp209096_c0_seq1	6-phosphofructo-2-kinase fructose- -biphosphatase 1			comp233662_c0_seq2	h(+) cl(-) exchange transporter 5-like	comp70691_c0_seq1	proprotein convertase subtilisin kexin type 5-like	comp179695_c0_seq1	retinoic acid receptor rxr-beta-a-like isoform x3
comp237234_c0_seq15	6-phosphofructo-2-kinase fructose- -bisphosphatase 1-like			comp228560_c1_seq2	h(+) cl(-) exchange transporter 5-like	comp225270_c0_seq2	proprotein convertase subtilisin kexin type 7	comp204409_c0_seq1	retinoid x beta
comp237234_c0_seq16	6-phosphofructo-2-kinase fructose- -bisphosphatase 1-like			comp233590_c0_seq2	h(+) cl(-) exchange transporter 7-like	comp225270_c0_seq1	proprotein convertase subtilisin kexin type 7-like	comp207015_c0_seq5	retinoid x receptor
comp232620_c0_seq2	6-phosphofructo-2-kinase fructose- -bisphosphatase 2-like			comp233590_c0_seq1	h(+) cl(-) exchange transporter 7-like	comp1471592_c0_seq1	proprotein convertase subtilisin kexin type 9 prepro	comp207015_c0_seq6	retinoid x receptor
comp226659_c1_seq4	6-phosphofructokinase type c			comp238910_c1_seq5	inositol -trisphosphate receptor type 1	comp228188_c0_seq1	prothyroliberin type a-like	comp223208_c0_seq7	retinoid x receptor alpha
comp235396_c2_seq1	6-phosphofructokinase type c			comp238910_c1_seq7	inositol -trisphosphate receptor type 1	comp177009_c0_seq1	relaxin family locus a type 1	comp207015_c0_seq4	retinoid x receptor beta
comp226659_c1_seq6	6-phosphofructokinase type c-like			comp236948_c0_seq26	inositol -trisphosphate receptor type 1	comp708191_c0_seq1	relaxin receptor 1-like	comp217349_c0_seq2	retinoid x receptor beta
comp226659_c1_seq8	6-phosphofructokinase type c-like			comp236948_c0_seq10	inositol -trisphosphate receptor type 1	comp1446188_c0_seq1	relaxin receptor 1-like	comp227341_c0_seq3	retinoid x receptor gamma
comp226659_c1_seq7	6-phosphofructokinase type c-like			comp236948_c0_seq8	inositol -trisphosphate receptor type 1	comp1181432_c0_seq1	relaxin receptor 1-like	comp227341_c0_seq5	retinoid x receptor gamma
comp226659_c1_seq2	6-phosphofructokinase type c-like isoform 2			comp236948_c0_seq17	inositol -trisphosphate receptor type 1	comp1257537_c0_seq1	relaxin receptor 1-like	comp220814_c0_seq4	retinol dehydrogenase 11 isoform 2
comp226659_c1_seq5	6-phosphofructokinase type c-like isoform x4			comp236948_c0_seq4	inositol -trisphosphate receptor type 1	comp2331797_c0_seq1	relaxin receptor 1-like	comp203712_c0_seq1	retinol dehydrogenase 8-like
comp235396_c2_seq2	6-phosphofructokinase type c-like isoform x8			comp238910_c1_seq10	inositol -trisphosphate receptor type 1	comp226337_c2_seq1	relaxin receptor 2-like	comp185572_c0_seq1	short-chain dehydrogenase reductase family 42e member 1-like
comp238512_c0_seq2	acetyl-coenzyme a cytoplasmic-like			comp221505_c0_seq1	inositol -trisphosphate receptor type 1	comp216574_c1_seq2	relaxin-3 receptor 1-like	comp95166_c0_seq1	short-chain dehydrogenase reductase family 42e member 1-like
comp238512_c0_seq1	acetyl-coenzyme a cytoplasmic-like			comp225245_c0_seq3	inositol -trisphosphate receptor type 1	comp216574_c1_seq1	relaxin-3 receptor 1-like	comp238742_c1_seq1	signal transducer and activator of transcription 5b-like
comp223146_c0_seq1	acetyl-coenzyme a cytoplasmic-like			comp225245_c0_seq2	inositol -trisphosphate receptor type 1	comp216574_c1_seq3	relaxin-3 receptor 1-like	comp239571_c0_seq15	smith-magenis syndrome chromosomal region candidate gene 8
comp223146_c0_seq2	acetyl-coenzyme a cytoplasmic-like			comp221505_c0_seq4	inositol -trisphosphate receptor type 1	comp913392_c0_seq1	relaxin-3 receptor 1-like	comp239571_c0_seq4	smith-magenis syndrome chromosomal region candidate gene 8
comp233403_c0_seq4	acetyl-coenzyme a synthetase 2- mitochondrial-like			comp225245_c0_seq1	inositol -trisphosphate receptor type 1	comp1772566_c0_seq1	relaxin-3 receptor 1-like	comp239571_c0_seq6	smith-magenis syndrome chromosomal region candidate gene 8
comp233403_c0_seq10	acetyl-coenzyme a synthetase 2- mitochondrial-like			comp236948_c0_seq27	inositol -trisphosphate receptor type 1 isoform 3	comp127977_c0_seq1	salmon calcitonin-v precursor	comp239571_c0_seq7	smith-magenis syndrome chromosomal region candidate gene 8
comp233403_c0_seq7	acetyl-coenzyme a synthetase 2- mitochondrial-like			comp1582136_c0_seq1	inositol -trisphosphate receptor type 1-like	comp1692908_c0_seq1	somatostatin receptor 2	comp239571_c0_seq8	smith-magenis syndrome chromosomal region candidate gene 8
comp233403_c0_seq1	acetyl-coenzyme a synthetase 2- mitochondrial-like			comp236948_c0_seq14	inositol -trisphosphate receptor type 1-like isoform 1	comp96569_c0_seq1	somatostatin receptor type 1	comp239595_c0_seq17	sortilin-related receptor
comp233403_c0_seq5	acetyl-coenzyme a synthetase 2- mitochondrial-like			comp235036_c0_seq1	inositol -trisphosphate receptor type 2-like	comp155052_c0_seq1	somatostatin receptor type 1	comp239595_c0_seq2	sortilin-related receptor
comp219398_c0_seq1	aconitate mitochondrial-like			comp235036_c0_seq2	inositol -trisphosphate receptor type 2-like	comp1114414_c0_seq1	somatostatin receptor type 1	comp220284_c0_seq1	squalene monooxygenase
comp232231_c0_seq7	acyl- synthetase short-chain family member mitochondrial			comp878698_c0_seq1	inositol -trisphosphate receptor type 3	comp96569_c1_seq1	somatostatin receptor type 1	comp220284_c0_seq2	squalene monooxygenase
comp208506_c0_seq1	acylphosphatase-1-like isoform 1			comp149766_c0_seq1	inositol -trisphosphate receptor type 3	comp138588_c0_seq1	somatostatin receptor type 1 subtype b	comp220284_c0_seq3	squalene monooxygenase
comp1785031_c0_seq1	aldehyde dehydrogenase 3 member b1			comp208197_c0_seq1	inositol -trisphosphate receptor type 3-like	comp208247_c0_seq2	somatostatin receptor type 2-like	comp226129_c0_seq2	squalene synthase-like
comp225718_c0_seq3	aldehyde dehydrogenase family 1 member a3			comp2085560_c0_seq1	inositol -trisphosphate receptor type 3-like	comp208247_c0_seq3	somatostatin receptor type 2-like	comp226129_c0_seq3	squalene synthase-like
comp225718_c0_seq1	aldehyde dehydrogenase family 1 member a3			comp208197_c1_seq1	inositol -trisphosphate receptor type 3-like	comp766479_c0_seq1	somatostatin receptor type 2-like	comp226129_c0_seq4	squalene synthase-like
comp225718_c0_seq2	aldehyde dehydrogenase family 1 member a3			comp208197_c0_seq3	inositol -trisphosphate receptor type 3-like	comp1451955_c0_seq1	somatostatin receptor type 2-like	comp228379_c0_seq1	star-related lipid transfer protein 3-like
comp222508_c0_seq1	aldehyde dehydrogenase family 1 member l1-like			comp1069439_c0_seq1	inositol -trisphosphate receptor type 3-like	comp1599922_c0_seq1	somatostatin receptor type 2-like	comp201801_c0_seq1	steroid hormone receptor err2-like
comp236574_c0_seq5	aldehyde dehydrogenase family 3 member b1-like			comp102770_c0_seq1	inositol -trisphosphate receptor type 3-like	comp189321_c0_seq1	somatostatin receptor type 5-like	comp206204_c0_seq2	steroid hormone receptor err2-like
comp236574_c0_seq2	aldehyde dehydrogenase family 3 member b1-like			comp1120961_c0_seq1	inositol -trisphosphate receptor type 3-like	comp232203_c1_seq1	somatostatin receptor type 5-like	comp206204_c0_seq3	steroid hormone receptor err2-like
comp236574_c0_seq4	aldehyde dehydrogenase family 3 member b1-like			comp1090279_c0_seq1	inositol -trisphosphate receptor type 3-like	comp1496975_c0_seq1	somatostatin receptor type 5-like	comp203799_c0_seq1	steroidogenic acute regulatory mitochondrial-like
comp223585_c0_seq7	aldh3a2 protein			comp2528006_c0_seq1	inositol -trisphosphate receptor type 3-like	comp189321_c0_seq2	somatostatin receptor type 5-like	comp111169_c0_seq1	steroidogenic factor 1
comp219241_c0_seq1	aldh9a1a protein			comp218608_c0_seq2	inward rectifier potassium channel 2-like	comp208247_c0_seq1	somatostatin receptor type 5-like	comp194636_c0_seq2	steroidogenic factor 1
comp194347_c0_seq1	atp h+ mitochondrial f1 delta subunit			comp186719_c1_seq1	inward rectifier potassium channel 2-like	comp185270_c0_seq1	thyrotropin-releasing hormone degrading enzyme-like	comp583213_c0_seq1	steroidogenic factor 1
comp228705_c0_seq2	calcium uptake protein mitochondrial-like			comp1173657_c0_seq1	inward rectifier potassium channel 2-like	comp138389_c0_seq1	thyrotropin-releasing hormone receptor-like	comp812245_c0_seq1	steroidogenic factor 1
comp228705_c0_seq4	calcium uptake protein mitochondrial-like			comp957674_c0_seq1	inward rectifier potassium channel 2-like	comp123593_c0_seq1	thyrotropin-releasing hormone receptor-like	comp234624_c0_seq2	sterol o-acyltransferase 1
comp235335_c0_seq8	choline kinase alpha-like			comp1681588_c0_seq1	itpr3 protein	comp222732_c0_seq1	thyrotropin-releasing hormone-degrading ectoenzyme	comp234624_c0_seq3	sterol o-acyltransferase 1
comp227756_c0_seq5	citrate lyase subunit beta-like mitochondrial-like			comp237544_c0_seq19	kv channel-interacting protein 2 isoform 4	comp226868_c1_seq1	thyrotropin-releasing hormone-degrading ectoenzyme	comp234624_c0_seq4	sterol o-acyltransferase 1
comp227756_c0_seq2	citrate lyase subunit beta-like mitochondrial-like			comp237544_c0_seq9	kv channel-interacting protein 2 isoform 4	comp203716_c0_seq3	tpa_inf: tachykinin 3	comp234624_c0_seq5	sterol o-acyltransferase 1
comp216227_c0_seq1	cytochrome b reductase 1-like			comp237544_c0_seq13	kv channel-interacting protein 2 isoform 4	comp203716_c0_seq4	tpa_inf: tachykinin 3	comp224680_c0_seq1	sterol-4-alpha-carboxylate 3- decarboxylating-like
comp169997_c0_seq2	cytochrome b-245 heavy chain-like			comp237544_c0_seq10	kv channel-interacting protein 2 isoform 5	comp203716_c0_seq1	tpa_inf: tachykinin 3	comp223431_c0_seq2	sulfotransferase 1c1
comp126737_c0_seq1	cytochrome b-c1 complex subunit mitochondrial-like			comp207433_c0_seq7	l-type ca2+ channel isoform neuronal subform	comp203716_c0_seq2	tpa_inf: tachykinin 3	comp231293_c0_seq1	sumo-conjugating enzyme ubc9
comp238300_c0_seq2	cytosolic 10-formyltetrahydrofolate dehydrogenase			comp207433_c0_seq3	l-type ca2+ channel isoform neuronal subform	comp165720_c0_seq1	tpa_inf: tachykinin receptor 2	comp231293_c0_seq2	sumo-conjugating enzyme ubc9
comp226574_c0_seq1	dihydrolipoyl mitochondrial-like			comp236844_c0_seq34	large conductance calcium-activated potassium channel subfamily m alpha member 1 variant	comp235233_c0_seq3	tpa: calcitonin receptor	comp231293_c0_seq3	sumo-conjugating enzyme ubc9
comp213692_c0_seq1	dihydrolipoyllysine-residue succinyltransferase component of 2-oxoglutarate dehydrogenase mitochondrial-like			comp214149_c0_seq1	low quality protein: voltage-dependent l-type calcium channel subunit alpha-1f-like	comp235233_c0_seq2	tpa: calcitonin receptor	comp231293_c0_seq4	sumo-conjugating enzyme ubc9
comp213692_c0_seq2	dihydrolipoyllysine-residue succinyltransferase component of 2-oxoglutarate dehydrogenase mitochondrial-like			comp205305_c0_seq1	low quality protein: voltage-dependent l-type calcium channel subunit alpha-1f-like	comp235233_c0_seq4	tpa: calcitonin receptor	comp206172_c1_seq1	thyroid hormone receptor alpha
comp210732_c0_seq1	dna mismatch repair protein msh2-like			comp205305_c0_seq5	low quality protein: voltage-dependent l-type calcium channel subunit alpha-1f-like	comp235233_c0_seq13	tpa: calcitonin receptor	comp225447_c0_seq1	thyroid hormone receptor alpha
comp210732_c0_seq2	dna mismatch repair protein msh2-like			comp205305_c0_seq3	low quality protein: voltage-dependent l-type calcium channel subunit alpha-1f-like	comp235233_c0_seq7	tpa: calcitonin receptor	comp225447_c0_seq2	thyroid hormone receptor alpha
comp150879_c0_seq2	dna mismatch repair protein msh2-like			comp205305_c0_seq2	low quality protein: voltage-dependent l-type calcium channel subunit alpha-1f-like	comp235233_c0_seq10	tpa: calcitonin receptor	comp225447_c0_seq3	thyroid hormone receptor alpha
comp233631_c0_seq3	ecto-nox disulfide-thiol exchanger 1			comp42029_c0_seq1	low quality protein: voltage-dependent l-type calcium channel subunit alpha-1f-like	comp235233_c0_seq11	tpa: calcitonin receptor	comp225447_c0_seq4	thyroid hormone receptor alpha
comp239234_c1_seq13	ecto-nox disulfide-thiol exchanger 2-like			comp90316_c0_seq1	low quality protein: voltage-dependent l-type calcium channel subunit alpha-1f-like	comp223129_c0_seq1	tpa: calcitonin receptor	comp206172_c1_seq2	thyroid hormone receptor alpha a
comp220593_c0_seq4	ero1-like beta ( cerevisiae)			comp28812_c0_seq1	low quality protein: voltage-dependent l-type calcium channel subunit alpha-1f-like	comp233159_c1_seq1	type-1 angiotensin ii receptor-associated	comp69707_c0_seq1	thyroid hormone receptor alpha b
comp220593_c0_seq3	ero1-like beta ( cerevisiae)			comp119589_c0_seq1	low quality protein: voltage-dependent l-type calcium channel subunit alpha-1f-like	comp233159_c1_seq5	type-1 angiotensin ii receptor-associated	comp220724_c0_seq12	thyroid hormone receptor beta
comp235733_c0_seq2	ero1-like protein alpha			comp205305_c0_seq6	low quality protein: voltage-dependent l-type calcium channel subunit alpha-1f-like	comp210240_c0_seq1	type-1 angiotensin ii receptor-like	comp220724_c0_seq17	thyroid hormone receptor beta
comp235733_c0_seq4	ero1-like protein alpha-like			comp41928_c0_seq1	low quality protein: voltage-dependent l-type calcium channel subunit alpha-1f-like	comp221607_c0_seq1	type-2 angiotensin ii receptor	comp220724_c0_seq20	thyroid hormone receptor beta
comp235733_c0_seq3	ero1-like protein alpha-like			comp205305_c0_seq7	low quality protein: voltage-dependent l-type calcium channel subunit alpha-1f-like	comp222390_c0_seq5	unique cartilage matrix-associated	comp220724_c0_seq21	thyroid hormone receptor beta
comp235733_c0_seq1	ero1-like protein alpha-like			comp1979423_c0_seq1	low quality protein: voltage-dependent l-type calcium channel subunit alpha-1f-like	comp222390_c0_seq3	unique cartilage matrix-associated	comp220724_c0_seq25	thyroid hormone receptor beta
comp230264_c0_seq1	fatty aldehyde dehydrogenase-like			comp116905_c0_seq1	low quality protein: voltage-dependent l-type calcium channel subunit alpha-1f-like	comp1735601_c0_seq1	unique cartilage matrix-associated	comp220724_c0_seq26	thyroid hormone receptor beta
comp223585_c0_seq9	fatty aldehyde dehydrogenase-like			comp150287_c0_seq1	low quality protein: voltage-dependent l-type calcium channel subunit alpha-1f-like	comp230617_c0_seq2	vasoactive intestinal polypeptide receptor 1-like	comp220724_c0_seq27	thyroid hormone receptor beta
comp223585_c0_seq4	fatty aldehyde dehydrogenase-like			comp1067586_c0_seq1	low quality protein: voltage-dependent l-type calcium channel subunit alpha-1f-like	comp36268_c0_seq1	vasoactive intestinal polypeptide receptor 2	comp220724_c0_seq5	thyroid hormone receptor beta
comp223585_c0_seq3	fatty aldehyde dehydrogenase-like			comp223871_c0_seq2	metabotropic glutamate receptor 2	comp1719933_c0_seq1	vasoactive intestinal polypeptide receptor 2-like	comp220724_c0_seq7	thyroid hormone receptor beta
comp223585_c0_seq1	fatty aldehyde dehydrogenase-like			comp226346_c0_seq5	metabotropic glutamate receptor 3-like	comp2381712_c0_seq1	vasoactive intestinal polypeptide receptor 2-like	comp220724_c0_seq8	thyroid hormone receptor beta
comp223585_c0_seq10	fatty aldehyde dehydrogenase-like			comp226346_c0_seq3	metabotropic glutamate receptor 3-like	comp202473_c0_seq1	vasoactive intestinal polypeptide receptor-like	comp220724_c0_seq9	thyroid hormone receptor beta
comp223585_c0_seq2	fatty aldehyde dehydrogenase-like			comp231160_c0_seq2	metabotropic glutamate receptor 7-like	comp92705_c0_seq1	vasoactive intestinal polypeptide receptor-like	comp221179_c0_seq2	transmembrane o-methyltransferase-like
comp204545_c1_seq1	fatty aldehyde dehydrogenase-like			comp227242_c0_seq2	metabotropic glutamate receptor 7-like	comp15757_c0_seq1	vasoactive intestinal polypeptide receptor-like	comp208047_c0_seq1	udp glucuronosyltransferase 1 family b
comp1194969_c0_seq1	fatty aldehyde dehydrogenase-like			comp227242_c0_seq1	metabotropic glutamate receptor 7-like	comp2532825_c0_seq1	vasoactive intestinal polypeptide receptor-like	comp239571_c0_seq11	vitamin d receptor a
comp226990_c3_seq1	fructose- -bisphosphatase 1-like			comp231531_c3_seq1	metabotropic glutamate receptor 7-like	comp213464_c0_seq1	vesicular integral-membrane protein vip36-like isoform x1	comp193315_c0_seq2	vitamin d3 receptor b-like
comp118069_c0_seq1	fructose- -bisphosphatase isozyme 2-like			comp221976_c2_seq1	neuronal acetylcholine receptor subunit alpha-2-like	comp171043_c0_seq1	vip peptides-like	comp199962_c0_seq5	vitamin d3 receptor b-like
comp235341_c0_seq3	fumarate mitochondrial-like			comp228675_c0_seq2	neuronal acetylcholine receptor subunit alpha-3-like	comp233873_c0_seq8	vip36-like isoform x1
comp235341_c0_seq6	fumarate mitochondrial-like			comp228675_c0_seq1	neuronal acetylcholine receptor subunit alpha-3-like	comp233873_c0_seq5	vip36-like isoform x1
comp235341_c0_seq1	fumarate mitochondrial-like			comp227575_c0_seq4	neuronal acetylcholine receptor subunit alpha-3-like	comp233873_c0_seq3	vip36-like isoform x1
comp235341_c0_seq4	fumarate mitochondrial-like			comp227575_c0_seq1	neuronal acetylcholine receptor subunit alpha-3-like	comp233873_c0_seq9	vip36-like isoform x1
comp235341_c0_seq2	fumarate mitochondrial-like			comp207796_c0_seq1	neuronal acetylcholine receptor subunit alpha-3-like	comp233873_c0_seq7	vip36-like isoform x1
comp235341_c0_seq5	fumarate mitochondrial-like			comp207796_c0_seq2	neuronal acetylcholine receptor subunit alpha-3-like	comp221615_c0_seq2	vip36-like isoform x2
comp153379_c0_seq1	glucokinase			comp200885_c0_seq1	neuronal acetylcholine receptor subunit alpha-3-like	comp221615_c0_seq1	vip36-like isoform x2
comp97627_c0_seq1	glucokinase			comp200885_c0_seq2	neuronal acetylcholine receptor subunit alpha-3-like
comp91083_c0_seq1	glucokinase-like isoform x2			comp177712_c0_seq1	neuronal acetylcholine receptor subunit alpha-3-like
comp233667_c1_seq6	glucose -bisphosphate synthase			comp207796_c0_seq3	neuronal acetylcholine receptor subunit alpha-3-like
comp233667_c1_seq7	glucose -bisphosphate synthase			comp179377_c0_seq1	neuronal acetylcholine receptor subunit alpha-3-like
comp233667_c1_seq3	glucose -bisphosphate synthase			comp65580_c0_seq1	neuronal acetylcholine receptor subunit alpha-3-like
comp233667_c1_seq5	glucose -bisphosphate synthase			comp230453_c0_seq1	neuronal acetylcholine receptor subunit alpha-4-like
comp233667_c1_seq2	glucose -bisphosphate synthase			comp213502_c0_seq1	neuronal acetylcholine receptor subunit alpha-5-like
comp233667_c1_seq10	glucose -bisphosphate synthase			comp106519_c0_seq1	neuronal acetylcholine receptor subunit alpha-7
comp233667_c1_seq4	glucose -bisphosphate synthase			comp228657_c0_seq4	neuronal acetylcholine receptor subunit alpha-7-like
comp233667_c1_seq9	glucose -bisphosphate synthase-like			comp229478_c0_seq2	neuronal acetylcholine receptor subunit alpha-7-like
comp232865_c0_seq4	glucose-6-phosphatase 3-like			comp229478_c0_seq3	neuronal acetylcholine receptor subunit alpha-7-like
comp232865_c0_seq3	glucose-6-phosphatase 3-like			comp226710_c0_seq1	neuronal acetylcholine receptor subunit alpha-7-like
comp232865_c0_seq1	glucose-6-phosphatase 3-like			comp229478_c0_seq1	neuronal acetylcholine receptor subunit alpha-7-like
comp232865_c0_seq2	glucose-6-phosphatase 3-like			comp197410_c0_seq1	neuronal acetylcholine receptor subunit alpha-7-like
comp213245_c0_seq1	glucose-6-phosphate isomerase-like			comp172831_c0_seq2	neuronal acetylcholine receptor subunit alpha-7-like
comp161217_c0_seq1	glucose-6-phosphate isomerase-like			comp172831_c0_seq1	neuronal acetylcholine receptor subunit alpha-7-like
comp1014113_c0_seq1	glucose-6-phosphate isomerase-like			comp173805_c0_seq1	neuronal acetylcholine receptor subunit alpha-7-like
comp204572_c0_seq1	h+ lysosomal v0 subunit c			comp228657_c0_seq2	neuronal acetylcholine receptor subunit alpha-7-like
comp204572_c0_seq2	h+ lysosomal v0 subunit c			comp228883_c0_seq5	neuronal acetylcholine receptor subunit alpha-9-i-like
comp230561_c0_seq2	h+ v1 subunit h			comp228883_c0_seq1	neuronal acetylcholine receptor subunit alpha-9-i-like
comp230561_c0_seq1	h+ v1 subunit h			comp228883_c0_seq7	neuronal acetylcholine receptor subunit alpha-9-i-like
comp232619_c1_seq1	hexokinase 1			comp228883_c0_seq2	neuronal acetylcholine receptor subunit alpha-9-i-like
comp232619_c1_seq3	hexokinase 1			comp230450_c0_seq13	neuronal acetylcholine receptor subunit alpha-9-ii-like
comp232619_c1_seq2	hexokinase 1			comp230450_c0_seq6	neuronal acetylcholine receptor subunit alpha-9-ii-like
comp232124_c2_seq2	hexokinase 1			comp230450_c0_seq3	neuronal acetylcholine receptor subunit alpha-9-ii-like
comp232124_c2_seq3	hexokinase 1			comp230450_c0_seq11	neuronal acetylcholine receptor subunit alpha-9-ii-like
comp207091_c1_seq1	hexokinase 1			comp230450_c0_seq1	neuronal acetylcholine receptor subunit alpha-9-ii-like
comp207091_c0_seq1	hexokinase 1			comp234113_c0_seq1	neuronal acetylcholine receptor subunit beta-2-like
comp234405_c0_seq1	hexokinase 2			comp220392_c0_seq2	neuronal acetylcholine receptor subunit beta-2-like
comp230069_c0_seq6	hexokinase 2			comp176125_c0_seq1	neuronal acetylcholine receptor subunit beta-2-like
comp230069_c0_seq3	hexokinase 2			comp208410_c0_seq1	neuronal acetylcholine receptor subunit beta-2-like
comp230069_c0_seq1	hexokinase ii			comp220392_c0_seq1	neuronal acetylcholine receptor subunit beta-2-like
comp230069_c0_seq5	hexokinase ii			comp85191_c0_seq1	neuronal acetylcholine receptor subunit beta-2-like
comp230069_c0_seq2	hexokinase ii			comp484451_c0_seq1	neuronal acetylcholine receptor subunit beta-2-like
comp239295_c0_seq6	inorganic pyrophosphatase			comp22675_c0_seq1	neuronal acetylcholine receptor subunit beta-2-like
comp239295_c0_seq13	inorganic pyrophosphatase			comp208410_c0_seq2	neuronal acetylcholine receptor subunit beta-4-like
comp239295_c0_seq4	inorganic pyrophosphatase			comp75327_c0_seq1	neuronal acetylcholine receptor subunit beta-4-like
comp239295_c0_seq9	inorganic pyrophosphatase			comp209908_c0_seq1	neuronal acetylcholine receptor subunit non-alpha-3-like
comp239295_c0_seq2	inorganic pyrophosphatase			comp210061_c0_seq3	neuronal acetylcholine receptor subunit non-alpha-3-like
comp239295_c0_seq19	inorganic pyrophosphatase			comp210061_c0_seq4	neuronal acetylcholine receptor subunit non-alpha-3-like
comp239295_c0_seq18	inorganic pyrophosphatase			comp158083_c0_seq2	neuronal-type voltage-gated calcium channel subunit
comp239295_c0_seq16	inorganic pyrophosphatase			comp18058_c0_seq1	nicotinic acetylcholine receptor beta 3b subunit
comp239295_c0_seq15	inorganic pyrophosphatase			comp235268_c0_seq1	novel protein human voltage-gated l-type calcium channel subunit
comp236580_c0_seq1	inorganic pyrophosphatase mitochondrial-like			comp211580_c0_seq8	novel protein vertebrate calcium voltage- beta 4 subunit ( zgc:136550)
comp236580_c0_seq3	inorganic pyrophosphatase mitochondrial-like			comp135772_c0_seq1	pannexin-1-like
comp236580_c0_seq2	inorganic pyrophosphatase mitochondrial-like			comp135772_c0_seq2	pannexin-1-like
comp235384_c0_seq2	l-lactate dehydrogenase b-a chain-like			comp765263_c0_seq1	pannexin-1-like
comp235384_c0_seq4	l-lactate dehydrogenase b-a chain-like			comp227700_c0_seq1	pannexin-1-like isoform x1
comp235384_c0_seq1	l-lactate dehydrogenase b-a chain-like			comp808067_c0_seq1	pannexin-1-like isoform x2
comp220370_c0_seq1	lactate dehydrogenase b			comp2398905_c0_seq1	polycystic kidney disease 2-like 1
comp219695_c0_seq1	lactate dehydrogenase-a			comp217776_c0_seq3	potassium channel subfamily k member 1
comp216794_c0_seq2	malate cytoplasmic			comp217776_c0_seq1	potassium channel subfamily k member 1
comp216794_c0_seq1	malate cytoplasmic			comp239651_c0_seq6	potassium channel subfamily k member 1-like
comp198973_c0_seq1	malate cytoplasmic-like			comp239651_c0_seq4	potassium channel subfamily k member 1-like
comp228957_c0_seq1	malate mitochondrial-like			comp237398_c0_seq4	potassium channel subfamily k member 1-like
comp233394_c0_seq3	nadph:adrenodoxin mitochondrial-like			comp237398_c0_seq5	potassium channel subfamily k member 1-like
comp233394_c0_seq2	nadph:adrenodoxin mitochondrial-like			comp217776_c0_seq5	potassium channel subfamily k member 1-like
comp233394_c0_seq1	nadph:adrenodoxin mitochondrial-like			comp232725_c0_seq1	potassium channel subfamily k member 10-like
comp217525_c0_seq1	oxoglutarate (alpha-ketoglutarate) dehydrogenase			comp142989_c0_seq1	potassium channel subfamily k member 10-like
comp218103_c0_seq1	phosphoenolpyruvate carboxykinase			comp142989_c0_seq2	potassium channel subfamily k member 10-like
comp236672_c1_seq3	phosphoglucomutase 1			comp170294_c0_seq1	potassium channel subfamily k member 10-like
comp236672_c1_seq1	phosphoglucomutase 1			comp1737993_c0_seq1	potassium channel subfamily k member 12-like
comp238955_c0_seq3	phosphoglucomutase 2			comp3051779_c0_seq1	potassium channel subfamily k member 12-like
comp238955_c0_seq5	phosphoglucomutase 2			comp2207958_c0_seq1	potassium channel subfamily k member 12-like
comp129074_c0_seq1	phosphoglucomutase-like protein 5-like			comp1614830_c0_seq1	potassium channel subfamily k member 13-like
comp224446_c0_seq1	phospholysine phosphohistidine inorganic pyrophosphate phosphatase-like			comp224996_c0_seq3	potassium channel subfamily k member 18-like
comp235600_c0_seq3	probable 2-oxoglutarate dehydrogenase e1 component mitochondrial			comp224996_c0_seq2	potassium channel subfamily k member 18-like
comp235600_c0_seq2	probable 2-oxoglutarate dehydrogenase e1 component mitochondrial			comp236078_c1_seq1	potassium channel subfamily k member 2-like
comp233047_c0_seq1	pyruvate mitochondrial			comp236078_c1_seq4	potassium channel subfamily k member 2-like
comp238112_c1_seq1	small nuclear ribonucleoprotein g			comp236078_c1_seq2	potassium channel subfamily k member 2-like
comp203292_c0_seq1	succinyl- ligase			comp236078_c1_seq5	potassium channel subfamily k member 2-like
comp228860_c0_seq1	transcription elongation mitochondrial-like			comp194506_c0_seq2	potassium channel subfamily k member 3-like
comp216089_c0_seq1	triosephosphate isomerase b			comp183190_c0_seq1	potassium channel subfamily k member 3-like
				comp194506_c0_seq1	potassium channel subfamily k member 3-like
				comp1741243_c0_seq1	potassium channel subfamily k member 3-like
				comp1109493_c0_seq1	potassium channel subfamily k member 3-like
				comp2069675_c0_seq1	potassium channel subfamily k member 3-like
				comp18761_c0_seq1	potassium channel subfamily k member 3-like
				comp237158_c0_seq13	potassium channel subfamily k member 4-like
				comp237158_c0_seq17	potassium channel subfamily k member 4-like
				comp237158_c0_seq1	potassium channel subfamily k member 4-like
				comp173314_c0_seq1	potassium channel subfamily k member 4-like
				comp179241_c0_seq1	potassium channel subfamily k member 5-like
				comp207580_c0_seq3	potassium channel subfamily k member 5-like
				comp207580_c0_seq1	potassium channel subfamily k member 5-like
				comp207580_c0_seq4	potassium channel subfamily k member 5-like
				comp804088_c0_seq1	potassium channel subfamily k member 5-like
				comp764311_c0_seq1	potassium channel subfamily k member 5-like
				comp160785_c0_seq2	potassium channel subfamily k member 6-like
				comp1354071_c0_seq1	potassium channel subfamily k member 6-like
				comp1753075_c0_seq1	potassium channel subfamily k member 9-like
				comp1247499_c0_seq1	potassium channel subfamily k member 9-like
				comp2795514_c0_seq1	potassium channel subfamily k member 9-like
				comp236460_c0_seq32	potassium channel subfamily t member 1-like
				comp236460_c0_seq36	potassium channel subfamily t member 1-like
				comp236460_c0_seq26	potassium channel subfamily t member 1-like
				comp236460_c0_seq23	potassium channel subfamily t member 1-like
				comp236460_c0_seq13	potassium channel subfamily t member 1-like
				comp236460_c0_seq12	potassium channel subfamily t member 1-like
				comp236460_c0_seq39	potassium channel subfamily t member 1-like
				comp233337_c0_seq3	potassium channel subfamily t member 1-like
				comp233337_c0_seq1	potassium channel subfamily t member 1-like
				comp236460_c0_seq7	potassium channel subfamily t member 1-like isoform x10
				comp236460_c0_seq25	potassium channel subfamily t member 1-like isoform x10
				comp229841_c0_seq1	potassium channel subfamily t member 2-like
				comp232841_c1_seq14	potassium channel tsk2
				comp232841_c1_seq9	potassium channel tsk2
				comp234976_c0_seq5	potassium sodium hyperpolarization-activated cyclic nucleotide-gated channel 1-like
				comp234976_c0_seq4	potassium sodium hyperpolarization-activated cyclic nucleotide-gated channel 1-like
				comp201320_c0_seq1	potassium sodium hyperpolarization-activated cyclic nucleotide-gated channel 1-like
				comp222350_c0_seq1	potassium sodium hyperpolarization-activated cyclic nucleotide-gated channel 2-like
				comp163975_c0_seq1	potassium sodium hyperpolarization-activated cyclic nucleotide-gated channel 4-like
				comp179693_c0_seq1	potassium sodium hyperpolarization-activated cyclic nucleotide-gated channel 4-like
				comp554700_c0_seq1	potassium sodium hyperpolarization-activated cyclic nucleotide-gated channel 4-like
				comp236661_c0_seq7	potassium voltage-gated channel subfamily a member 1-like
				comp236661_c0_seq13	potassium voltage-gated channel subfamily a member 1-like
				comp82499_c0_seq1	potassium voltage-gated channel subfamily a member 1-like
				comp129456_c0_seq1	potassium voltage-gated channel subfamily a member 1-like
				comp182036_c0_seq1	potassium voltage-gated channel subfamily a member 1-like
				comp155206_c0_seq1	potassium voltage-gated channel subfamily a member 10-like
				comp109419_c0_seq1	potassium voltage-gated channel subfamily a member 10-like
				comp237615_c0_seq6	potassium voltage-gated channel subfamily a member 2-like
				comp237615_c0_seq4	potassium voltage-gated channel subfamily a member 2-like
				comp237615_c0_seq10	potassium voltage-gated channel subfamily a member 2-like
				comp237615_c0_seq9	potassium voltage-gated channel subfamily a member 2-like
				comp237615_c0_seq7	potassium voltage-gated channel subfamily a member 2-like
				comp237615_c0_seq5	potassium voltage-gated channel subfamily a member 2-like
				comp208761_c0_seq1	potassium voltage-gated channel subfamily a member 2-like
				comp237615_c0_seq2	potassium voltage-gated channel subfamily a member 3-like
				comp142326_c0_seq1	potassium voltage-gated channel subfamily a member 3-like
				comp2271187_c0_seq1	potassium voltage-gated channel subfamily a member 3-like
				comp199133_c0_seq1	potassium voltage-gated channel subfamily a member 4-like
				comp204149_c0_seq1	potassium voltage-gated channel subfamily a member 4-like
				comp214524_c0_seq1	potassium voltage-gated channel subfamily b member 1-like
				comp70841_c0_seq1	potassium voltage-gated channel subfamily b member 1-like
				comp683917_c0_seq1	potassium voltage-gated channel subfamily b member 1-like
				comp789381_c0_seq1	potassium voltage-gated channel subfamily b member 1-like
				comp1198568_c0_seq1	potassium voltage-gated channel subfamily b member 1-like
				comp1545056_c0_seq1	potassium voltage-gated channel subfamily b member 1-like
				comp213878_c0_seq3	potassium voltage-gated channel subfamily b member 2
				comp213878_c0_seq1	potassium voltage-gated channel subfamily b member 2
				comp213878_c0_seq2	potassium voltage-gated channel subfamily b member 2
				comp1065578_c0_seq1	potassium voltage-gated channel subfamily b member 2
				comp2119011_c0_seq1	potassium voltage-gated channel subfamily b member 2
				comp2311005_c0_seq1	potassium voltage-gated channel subfamily b member 2-like
				comp2198109_c0_seq1	potassium voltage-gated channel subfamily b member partial
				comp235810_c0_seq2	potassium voltage-gated channel subfamily c member 1-like
				comp235810_c0_seq1	potassium voltage-gated channel subfamily c member 1-like
				comp235810_c0_seq3	potassium voltage-gated channel subfamily c member 1-like
				comp232343_c1_seq2	potassium voltage-gated channel subfamily c member 2
				comp235393_c2_seq1	potassium voltage-gated channel subfamily c member 2-like
				comp232343_c1_seq1	potassium voltage-gated channel subfamily c member 2-like
				comp185762_c0_seq1	potassium voltage-gated channel subfamily c member 2-like
				comp235393_c2_seq5	potassium voltage-gated channel subfamily c member 3-like isoform x1
				comp235393_c2_seq3	potassium voltage-gated channel subfamily c member 3-like isoform x1
				comp235393_c2_seq4	potassium voltage-gated channel subfamily c member 3-like isoform x1
				comp235393_c2_seq6	potassium voltage-gated channel subfamily c member 3-like isoform x1
				comp216347_c0_seq2	potassium voltage-gated channel subfamily c member 3-like isoform x3
				comp226373_c0_seq2	potassium voltage-gated channel subfamily c member 4-like
				comp226373_c0_seq3	potassium voltage-gated channel subfamily c member 4-like
				comp226373_c0_seq4	potassium voltage-gated channel subfamily c member 4-like
				comp226373_c0_seq1	potassium voltage-gated channel subfamily c member 4-like
				comp67528_c0_seq1	potassium voltage-gated channel subfamily c member 4-like
				comp211955_c0_seq1	potassium voltage-gated channel subfamily d member 1-like
				comp211955_c0_seq2	potassium voltage-gated channel subfamily d member 1-like
				comp183457_c0_seq2	potassium voltage-gated channel subfamily d member 1-like
				comp183457_c0_seq1	potassium voltage-gated channel subfamily d member 1-like
				comp236661_c0_seq6	potassium voltage-gated channel subfamily d member 2
				comp236661_c0_seq11	potassium voltage-gated channel subfamily d member 2-like
				comp236661_c0_seq1	potassium voltage-gated channel subfamily d member 2-like
				comp236661_c0_seq14	potassium voltage-gated channel subfamily d member 2-like
				comp236661_c0_seq9	potassium voltage-gated channel subfamily d member 2-like
				comp211955_c0_seq3	potassium voltage-gated channel subfamily d member 2-like
				comp230923_c0_seq1	potassium voltage-gated channel subfamily d member 3 isoform 2
				comp218833_c2_seq1	potassium voltage-gated channel subfamily d member 3-like
				comp205318_c0_seq1	potassium voltage-gated channel subfamily d member 3-like
				comp65159_c0_seq1	potassium voltage-gated channel subfamily d member 3-like
				comp208050_c0_seq1	potassium voltage-gated channel subfamily e member 1-like
				comp226698_c0_seq1	potassium voltage-gated channel subfamily e member 4
				comp216689_c0_seq1	potassium voltage-gated channel subfamily f member 1-like
				comp180547_c0_seq1	potassium voltage-gated channel subfamily g member 1
				comp193436_c0_seq1	potassium voltage-gated channel subfamily g member 1
				comp79252_c0_seq1	potassium voltage-gated channel subfamily g member 1
				comp79252_c0_seq2	potassium voltage-gated channel subfamily g member 1
				comp231365_c1_seq3	potassium voltage-gated channel subfamily g member 2-like
				comp228172_c0_seq2	potassium voltage-gated channel subfamily g member 2-like
				comp1417955_c0_seq1	potassium voltage-gated channel subfamily g member 2-like
				comp235789_c0_seq2	potassium voltage-gated channel subfamily g member 3 isoform 2
				comp148543_c0_seq1	potassium voltage-gated channel subfamily h member 1
				comp686836_c0_seq1	potassium voltage-gated channel subfamily h member 1 isoform 2
				comp213901_c0_seq4	potassium voltage-gated channel subfamily h member 1-like
				comp213901_c0_seq15	potassium voltage-gated channel subfamily h member 1-like
				comp213901_c0_seq6	potassium voltage-gated channel subfamily h member 1-like
				comp213901_c0_seq8	potassium voltage-gated channel subfamily h member 1-like
				comp213901_c0_seq17	potassium voltage-gated channel subfamily h member 1-like
				comp213901_c0_seq11	potassium voltage-gated channel subfamily h member 1-like
				comp213901_c0_seq10	potassium voltage-gated channel subfamily h member 1-like
				comp213901_c0_seq1	potassium voltage-gated channel subfamily h member 1-like
				comp205849_c0_seq1	potassium voltage-gated channel subfamily h member 1-like
				comp171135_c0_seq2	potassium voltage-gated channel subfamily h member 1-like
				comp213901_c0_seq9	potassium voltage-gated channel subfamily h member 1-like
				comp1951417_c0_seq1	potassium voltage-gated channel subfamily h member 2
				comp2567766_c0_seq1	potassium voltage-gated channel subfamily h member 2-like
				comp235543_c0_seq1	potassium voltage-gated channel subfamily h member 4-like
				comp235543_c0_seq2	potassium voltage-gated channel subfamily h member 4-like
				comp235543_c0_seq4	potassium voltage-gated channel subfamily h member 4-like
				comp238118_c0_seq9	potassium voltage-gated channel subfamily h member 5
				comp238118_c0_seq6	potassium voltage-gated channel subfamily h member 5
				comp238118_c0_seq3	potassium voltage-gated channel subfamily h member 5
				comp238118_c0_seq11	potassium voltage-gated channel subfamily h member 5-like
				comp238118_c0_seq4	potassium voltage-gated channel subfamily h member 5-like
				comp238118_c0_seq8	potassium voltage-gated channel subfamily h member 5-like
				comp238118_c0_seq5	potassium voltage-gated channel subfamily h member 5-like
				comp1368051_c0_seq1	potassium voltage-gated channel subfamily h member 5-like
				comp2001829_c0_seq1	potassium voltage-gated channel subfamily h member 5-like
				comp1491005_c0_seq1	potassium voltage-gated channel subfamily h member 5-like
				comp42164_c0_seq2	potassium voltage-gated channel subfamily h member 6-like
				comp60628_c0_seq1	potassium voltage-gated channel subfamily h member 6-like
				comp42164_c0_seq1	potassium voltage-gated channel subfamily h member 6-like
				comp47375_c0_seq1	potassium voltage-gated channel subfamily h member 6-like
				comp43147_c0_seq1	potassium voltage-gated channel subfamily h member 6-like
				comp232910_c0_seq4	potassium voltage-gated channel subfamily h member 7
				comp232910_c0_seq3	potassium voltage-gated channel subfamily h member 7
				comp191100_c1_seq1	potassium voltage-gated channel subfamily h member 7
				comp199405_c0_seq1	potassium voltage-gated channel subfamily h member 7-like
				comp69931_c0_seq2	potassium voltage-gated channel subfamily h member 7-like
				comp232910_c0_seq2	potassium voltage-gated channel subfamily h member 7-like
				comp231800_c0_seq2	potassium voltage-gated channel subfamily h member 8-like
				comp231800_c0_seq6	potassium voltage-gated channel subfamily h member 8-like
				comp154938_c0_seq1	potassium voltage-gated channel subfamily h member 8-like
				comp67670_c0_seq2	potassium voltage-gated channel subfamily h member 8-like
				comp833964_c0_seq1	potassium voltage-gated channel subfamily h member 8-like
				comp67670_c0_seq1	potassium voltage-gated channel subfamily h member 8-like
				comp844637_c0_seq1	potassium voltage-gated channel subfamily h member 8-like
				comp1795450_c0_seq1	potassium voltage-gated channel subfamily h member 8-like
				comp1765933_c0_seq1	potassium voltage-gated channel subfamily h member 8-like
				comp207566_c0_seq1	potassium voltage-gated channel subfamily kqt member 1-like
				comp207566_c0_seq3	potassium voltage-gated channel subfamily kqt member 1-like
				comp149651_c0_seq1	potassium voltage-gated channel subfamily kqt member 1-like
				comp149651_c0_seq2	potassium voltage-gated channel subfamily kqt member 1-like
				comp235778_c2_seq27	potassium voltage-gated channel subfamily kqt member 2-like
				comp235778_c2_seq16	potassium voltage-gated channel subfamily kqt member 2-like
				comp235778_c2_seq2	potassium voltage-gated channel subfamily kqt member 2-like
				comp235778_c2_seq19	potassium voltage-gated channel subfamily kqt member 2-like
				comp235778_c2_seq22	potassium voltage-gated channel subfamily kqt member 2-like
				comp235778_c2_seq30	potassium voltage-gated channel subfamily kqt member 2-like
				comp235778_c2_seq10	potassium voltage-gated channel subfamily kqt member 2-like
				comp235778_c2_seq34	potassium voltage-gated channel subfamily kqt member 2-like
				comp235778_c2_seq17	potassium voltage-gated channel subfamily kqt member 2-like
				comp235778_c2_seq11	potassium voltage-gated channel subfamily kqt member 2-like
				comp235778_c2_seq35	potassium voltage-gated channel subfamily kqt member 2-like
				comp235778_c2_seq36	potassium voltage-gated channel subfamily kqt member 2-like
				comp235778_c2_seq3	potassium voltage-gated channel subfamily kqt member 2-like
				comp235778_c2_seq26	potassium voltage-gated channel subfamily kqt member 2-like
				comp236921_c0_seq2	potassium voltage-gated channel subfamily kqt member 2-like
				comp236921_c0_seq3	potassium voltage-gated channel subfamily kqt member 2-like
				comp232566_c1_seq10	potassium voltage-gated channel subfamily kqt member 2-like
				comp236921_c0_seq7	potassium voltage-gated channel subfamily kqt member 2-like
				comp236921_c0_seq5	potassium voltage-gated channel subfamily kqt member 2-like
				comp236921_c0_seq6	potassium voltage-gated channel subfamily kqt member 2-like
				comp236921_c0_seq10	potassium voltage-gated channel subfamily kqt member 2-like
				comp235778_c2_seq20	potassium voltage-gated channel subfamily kqt member 2-like
				comp235778_c2_seq23	potassium voltage-gated channel subfamily kqt member 2-like
				comp235778_c2_seq12	potassium voltage-gated channel subfamily kqt member 2-like
				comp235778_c2_seq14	potassium voltage-gated channel subfamily kqt member 2-like
				comp235778_c2_seq1	potassium voltage-gated channel subfamily kqt member 2-like
				comp235778_c2_seq25	potassium voltage-gated channel subfamily kqt member 2-like
				comp235778_c2_seq24	potassium voltage-gated channel subfamily kqt member 2-like
				comp235778_c2_seq15	potassium voltage-gated channel subfamily kqt member 2-like
				comp232566_c1_seq7	potassium voltage-gated channel subfamily kqt member 3
				comp232326_c2_seq3	potassium voltage-gated channel subfamily kqt member 4
				comp232326_c2_seq6	potassium voltage-gated channel subfamily kqt member 4 isoform 2
				comp232326_c2_seq4	potassium voltage-gated channel subfamily kqt member 4-like
				comp232326_c2_seq2	potassium voltage-gated channel subfamily kqt member 4-like
				comp232326_c2_seq8	potassium voltage-gated channel subfamily kqt member 4-like
				comp232326_c2_seq7	potassium voltage-gated channel subfamily kqt member 4-like
				comp232566_c1_seq1	potassium voltage-gated channel subfamily kqt member 5
				comp232566_c1_seq3	potassium voltage-gated channel subfamily kqt member 5
				comp232566_c1_seq8	potassium voltage-gated channel subfamily kqt member 5
				comp232566_c1_seq2	potassium voltage-gated channel subfamily kqt member 5-like
				comp232566_c1_seq6	potassium voltage-gated channel subfamily kqt member 5-like
				comp231939_c0_seq2	potassium voltage-gated channel subfamily s member 1-like
				comp231939_c0_seq3	potassium voltage-gated channel subfamily s member 1-like
				comp231939_c0_seq4	potassium voltage-gated channel subfamily s member 1-like
				comp231939_c0_seq1	potassium voltage-gated channel subfamily s member 1-like
				comp151855_c0_seq1	potassium voltage-gated channel subfamily s member 2-like
				comp177225_c0_seq1	potassium voltage-gated channel subfamily s member 2-like
				comp184487_c1_seq1	potassium voltage-gated channel subfamily s member 2-like
				comp221335_c0_seq1	potassium voltage-gated channel subfamily s member 3-like
				comp121572_c0_seq1	potassium voltage-gated channel subfamily v member 2
				comp3733166_c0_seq1	potassium voltage-gated channel subfamily v member 2-like
				comp232326_c2_seq9	potassium voltage-gated kqt-like member partial
				comp236661_c0_seq8	potassium voltage-gated shal-related member 2
				comp122765_c0_seq1	potassium voltage-gated subfamily h (eag-related) member 2
				comp210328_c1_seq4	protein tweety homolog 1-like
				comp210328_c1_seq7	protein tweety homolog 1-like
				comp232344_c0_seq3	protein tweety homolog 2-like
				comp232344_c0_seq5	protein tweety homolog 2-like
				comp782941_c0_seq1	protein tweety homolog 2-like
				comp27500_c0_seq1	protein tweety homolog 2-like
				comp227529_c1_seq2	protein tweety homolog 3-like
				comp227529_c1_seq3	protein tweety homolog 3-like
				comp227529_c1_seq1	protein tweety homolog 3-like
				comp227529_c1_seq4	protein tweety homolog 3-like
				comp224591_c0_seq3	protein tweety homolog 3-like
				comp184874_c0_seq1	protein tweety homolog 3-like
				comp184874_c0_seq2	protein tweety homolog 3-like
				comp229806_c0_seq6	ryanodine receptor 1-like
				comp229806_c0_seq1	ryanodine receptor 1-like
				comp229806_c0_seq2	ryanodine receptor 1-like
				comp229806_c0_seq3	ryanodine receptor 1-like
				comp219195_c0_seq1	ryanodine receptor 1-like
				comp229806_c0_seq8	ryanodine receptor 1-like
				comp229806_c0_seq7	ryanodine receptor 1-like
				comp239507_c0_seq24	ryanodine receptor 1-like
				comp139878_c0_seq1	ryanodine receptor 1-like
				comp229806_c0_seq4	ryanodine receptor 1-like
				comp82428_c0_seq1	ryanodine receptor 1-like
				comp138314_c0_seq1	ryanodine receptor 1-like
				comp141982_c0_seq2	ryanodine receptor 1-like
				comp546070_c0_seq1	ryanodine receptor 1-like
				comp141982_c0_seq1	ryanodine receptor 1-like
				comp64030_c0_seq2	ryanodine receptor 1-like
				comp64030_c0_seq1	ryanodine receptor 1-like
				comp1425669_c0_seq1	ryanodine receptor 1-like
				comp980670_c0_seq1	ryanodine receptor 1-like
				comp1746379_c0_seq1	ryanodine receptor 1-like
				comp3907838_c0_seq1	ryanodine receptor 1-like
				comp811491_c0_seq1	ryanodine receptor 1b
				comp239507_c0_seq14	ryanodine receptor 2
				comp237384_c0_seq2	ryanodine receptor 2
				comp237848_c0_seq13	ryanodine receptor 2
				comp237848_c0_seq10	ryanodine receptor 2
				comp237848_c0_seq12	ryanodine receptor 2- partial
				comp3200562_c0_seq1	ryanodine receptor 2- partial
				comp237848_c0_seq6	ryanodine receptor 2-like
				comp237848_c0_seq18	ryanodine receptor 3
				comp237848_c0_seq3	ryanodine receptor 3
				comp237848_c0_seq2	ryanodine receptor 3
				comp237848_c0_seq20	ryanodine receptor 3
				comp238661_c0_seq19	ryanodine receptor 3
				comp238661_c0_seq36	ryanodine receptor 3
				comp238661_c0_seq38	ryanodine receptor 3
				comp238661_c0_seq3	ryanodine receptor 3
				comp238661_c0_seq34	ryanodine receptor 3
				comp238661_c0_seq8	ryanodine receptor 3
				comp238661_c0_seq45	ryanodine receptor 3
				comp220464_c0_seq1	ryanodine receptor 3
				comp222186_c0_seq1	ryanodine receptor 3
				comp188985_c0_seq1	ryanodine receptor 3
				comp238661_c0_seq62	ryanodine receptor 3-like
				comp238661_c0_seq58	ryanodine receptor 3-like
				comp238661_c0_seq40	ryanodine receptor 3-like
				comp238661_c0_seq47	ryanodine receptor 3-like
				comp238661_c0_seq33	ryanodine receptor 3-like
				comp238661_c0_seq18	ryanodine receptor 3-like
				comp238661_c0_seq20	ryanodine receptor 3-like
				comp238661_c0_seq59	ryanodine receptor 3-like
				comp234728_c2_seq1	ryanodine receptor 3-like
				comp220464_c0_seq2	ryanodine receptor 3-like
				comp218142_c0_seq1	ryanodine receptor 3-like
				comp173623_c0_seq1	ryanodine receptor 3-like
				comp205841_c0_seq1	ryanodine receptor 3-like
				comp238661_c0_seq48	ryanodine receptor 3-like
				comp197066_c0_seq1	ryanodine receptor 3-like
				comp141997_c0_seq1	ryanodine receptor 3-like
				comp237848_c0_seq11	ryanodine receptor 3-like
				comp218602_c0_seq1	ryanodine receptor 3-like
				comp176277_c0_seq2	ryanodine receptor 3-like
				comp238661_c0_seq67	ryanodine receptor 3-like
				comp176277_c0_seq1	ryanodine receptor 3-like
				comp124483_c0_seq1	ryanodine receptor 3-like
				comp238661_c0_seq70	ryanodine receptor 3-like
				comp237384_c0_seq3	ryanodine receptor 3-like
				comp122884_c0_seq1	ryanodine receptor type partial
				comp127401_c0_seq2	ryanodine receptor type partial
				comp127401_c0_seq1	ryanodine receptor type partial
				comp1805218_c0_seq1	s05006calcium channel alpha-1 dihydropyridine brain - rat
				comp234454_c0_seq4	short transient receptor potential channel 1
				comp3292_c0_seq1	short transient receptor potential channel 2-like
				comp1695149_c0_seq1	short transient receptor potential channel 2-like
				comp234454_c0_seq2	short transient receptor potential channel 4
				comp234454_c0_seq3	short transient receptor potential channel 4
				comp1469388_c0_seq1	short transient receptor potential channel 4
				comp972614_c0_seq1	short transient receptor potential channel 4
				comp1145628_c0_seq1	short transient receptor potential channel 4-like
				comp1365942_c0_seq1	short transient receptor potential channel 4-like
				comp16198_c0_seq1	short transient receptor potential channel 4-like
				comp1755486_c0_seq1	short transient receptor potential channel 4-like
				comp234454_c0_seq1	short transient receptor potential channel 5-like
				comp877402_c0_seq1	short transient receptor potential channel 6
				comp226019_c0_seq3	short transient receptor potential channel 6-like
				comp226019_c0_seq4	short transient receptor potential channel 6-like
				comp226019_c0_seq2	short transient receptor potential channel 6-like
				comp226019_c0_seq1	short transient receptor potential channel 6-like
				comp223088_c0_seq3	short transient receptor potential channel 6-like
				comp223088_c0_seq2	short transient receptor potential channel 6-like
				comp223088_c1_seq1	short transient receptor potential channel 6-like
				comp1252361_c0_seq1	short transient receptor potential channel 6-like
				comp1772935_c0_seq1	short transient receptor potential channel 6-like
				comp1336353_c0_seq1	short transient receptor potential channel 6-like
				comp226019_c0_seq5	short transient receptor potential channel 7
				comp14837_c0_seq1	short transient receptor potential channel 7-like
				comp856956_c0_seq1	short transient receptor potential channel 7-like
				comp230541_c0_seq3	skeletal muscle ryanodine receptor
				comp230541_c0_seq2	skeletal muscle ryanodine receptor
				comp216334_c0_seq2	small conductance calcium-activated potassium channel protein 2
				comp232841_c1_seq12	small conductance calcium-activated potassium channel protein 2-like
				comp232841_c1_seq15	small conductance calcium-activated potassium channel protein 2-like
				comp232841_c1_seq13	small conductance calcium-activated potassium channel protein 2-like
				comp202744_c0_seq1	small conductance calcium-activated potassium channel protein 2-like
				comp232841_c1_seq10	small conductance calcium-activated potassium channel protein 2-like
				comp216334_c0_seq1	small conductance calcium-activated potassium channel protein 2-like
				comp126433_c0_seq1	small conductance calcium-activated potassium channel protein 2-like
				comp232841_c1_seq1	small conductance calcium-activated potassium channel protein 2-like
				comp232841_c1_seq8	small conductance calcium-activated potassium channel protein 3
				comp232841_c1_seq5	small conductance calcium-activated potassium channel protein 3
				comp232841_c1_seq6	small conductance calcium-activated potassium channel protein 3-like
				comp232841_c1_seq11	small conductance calcium-activated potassium channel protein 3-like
				comp153504_c0_seq1	small conductance calcium-activated potassium channel protein 3-like
				comp153504_c0_seq2	small conductance calcium-activated potassium channel protein 3-like
				comp145769_c0_seq1	small conductance calcium-activated potassium channel protein 3-like
				comp232841_c2_seq1	small conductance calcium-activated potassium channel protein 3-like
				comp1806611_c0_seq1	small conductance calcium-activated potassium channel protein 3-like
				comp1177489_c0_seq1	sodium channel 7
				comp65435_c0_seq2	sodium channel protein type 1 subunit alpha
				comp151889_c0_seq2	sodium channel protein type 2 subunit alpha- partial
				comp151889_c0_seq1	sodium channel protein type 2 subunit alpha- partial
				comp230902_c0_seq10	sodium channel protein type 2 subunit alpha-like
				comp230902_c0_seq7	sodium channel protein type 2 subunit alpha-like
				comp233887_c0_seq3	sodium channel protein type 2 subunit alpha-like
				comp233887_c0_seq4	sodium channel protein type 2 subunit alpha-like
				comp233887_c0_seq5	sodium channel protein type 2 subunit alpha-like
				comp230902_c0_seq4	sodium channel protein type 2 subunit alpha-like
				comp230902_c0_seq9	sodium channel protein type 2 subunit alpha-like
				comp230902_c0_seq6	sodium channel protein type 2 subunit alpha-like
				comp230902_c0_seq12	sodium channel protein type 2 subunit alpha-like
				comp230902_c0_seq1	sodium channel protein type 2 subunit alpha-like
				comp236037_c0_seq1	sodium channel protein type 2 subunit alpha-like
				comp211967_c0_seq1	sodium channel protein type 2 subunit alpha-like
				comp230902_c0_seq2	sodium channel protein type 2 subunit alpha-like
				comp217283_c0_seq3	sodium channel protein type 2 subunit alpha-like
				comp217283_c0_seq2	sodium channel protein type 2 subunit alpha-like
				comp134715_c0_seq1	sodium channel protein type 2 subunit alpha-like
				comp139521_c0_seq1	sodium channel protein type 2 subunit alpha-like
				comp167274_c0_seq1	sodium channel protein type 2 subunit alpha-like
				comp1462285_c0_seq1	sodium channel protein type 2 subunit alpha-like
				comp926996_c0_seq1	sodium channel protein type 2 subunit alpha-like
				comp4056569_c0_seq1	sodium channel protein type 2 subunit alpha-like
				comp177313_c0_seq1	sodium channel protein type 3 subunit alpha
				comp1233129_c0_seq1	sodium channel protein type 3 subunit alpha
				comp114554_c0_seq1	sodium channel protein type 3 subunit alpha- partial
				comp1254405_c0_seq1	sodium channel protein type 4 subunit alpha
				comp2226524_c0_seq1	sodium channel protein type 4 subunit alpha a-like
				comp1871882_c0_seq1	sodium channel protein type 4 subunit alpha-like
				comp109400_c0_seq1	sodium channel protein type 5 subunit alpha
				comp874365_c0_seq1	sodium channel protein type 5 subunit alpha-like
				comp57251_c0_seq1	sodium channel protein type 5 subunit alpha-like
				comp180565_c0_seq1	sodium channel protein type 8 subunit alpha isoform 3
				comp180565_c0_seq2	sodium channel protein type 8 subunit alpha isoform 3
				comp236365_c3_seq12	sodium channel protein type 8 subunit alpha-like
				comp236365_c3_seq13	sodium channel protein type 8 subunit alpha-like
				comp236365_c3_seq8	sodium channel protein type 8 subunit alpha-like
				comp236365_c3_seq2	sodium channel protein type 8 subunit alpha-like
				comp236365_c3_seq6	sodium channel protein type 8 subunit alpha-like
				comp236365_c3_seq3	sodium channel protein type 8 subunit alpha-like
				comp217283_c0_seq6	sodium channel protein type 8 subunit alpha-like
				comp217283_c0_seq1	sodium channel protein type 8 subunit alpha-like
				comp217283_c0_seq7	sodium channel protein type 8 subunit alpha-like
				comp217283_c0_seq4	sodium channel protein type 8 subunit alpha-like
				comp227653_c0_seq1	sodium channel subunit beta-1-like
				comp228198_c2_seq6	sodium channel subunit beta-1-like
				comp228198_c2_seq4	sodium channel subunit beta-1-like
				comp228198_c2_seq7	sodium channel subunit beta-1-like
				comp228198_c2_seq1	sodium channel subunit beta-1-like
				comp228198_c2_seq5	sodium channel subunit beta-1-like
				comp228198_c2_seq14	sodium channel subunit beta-1-like
				comp3106559_c0_seq1	sodium channel subunit beta-1-like
				comp180189_c0_seq1	tpa_inf: calcium channel beta 2_tv1 subunit
				comp211580_c0_seq13	tpa_inf: voltage-gated calcium channel beta subunit transcript variant 1
				comp211580_c0_seq6	tpa_inf: voltage-gated calcium channel beta subunit transcript variant 1
				comp211580_c0_seq3	tpa_inf: voltage-gated calcium channel beta subunit transcript variant 1
				comp211580_c0_seq9	tpa_inf: voltage-gated calcium channel beta subunit transcript variant 1
				comp211580_c0_seq1	tpa_inf: voltage-gated calcium channel beta subunit transcript variant 2
				comp230550_c0_seq4	transient receptor potential cation channel subfamily m member 4-like
				comp230550_c0_seq6	transient receptor potential cation channel subfamily m member 4-like
				comp230550_c0_seq1	transient receptor potential cation channel subfamily m member 4-like
				comp232558_c0_seq6	transient receptor potential cation channel subfamily m member 7-like
				comp232558_c0_seq9	transient receptor potential cation channel subfamily m member 7-like
				comp218573_c0_seq2	transient receptor potential cation channel subfamily m member 7-like
				comp232634_c0_seq4	transmembrane protein 16a isoform cra_f
				comp2339436_c0_seq1	transmembrane protein 16a isoform cra_f
				comp208244_c0_seq1	trimeric intracellular cation channel type a-like
				comp230854_c0_seq2	trimeric intracellular cation channel type b-like
				comp230854_c0_seq1	trimeric intracellular cation channel type b-like
				comp230854_c0_seq6	trimeric intracellular cation channel type b-like
				comp230854_c0_seq5	trimeric intracellular cation channel type b-like
				comp230854_c0_seq7	trimeric intracellular cation channel type b-like
				comp230854_c0_seq3	trimeric intracellular cation channel type b-like
				comp221198_c1_seq1	two pore calcium channel protein 1-like
				comp221198_c1_seq2	two pore calcium channel protein 1-like
				comp218896_c0_seq2	two pore calcium channel protein 2
				comp220841_c0_seq2	voltage-dependent calcium channel gamma-1 subunit-like
				comp219484_c0_seq3	voltage-dependent calcium channel gamma-1 subunit-like
				comp219484_c0_seq1	voltage-dependent calcium channel gamma-1 subunit-like
				comp224472_c0_seq2	voltage-dependent calcium channel gamma-2 subunit-like
				comp224472_c0_seq5	voltage-dependent calcium channel gamma-2 subunit-like
				comp220841_c0_seq1	voltage-dependent calcium channel gamma-4 subunit-like
				comp220841_c0_seq3	voltage-dependent calcium channel gamma-4 subunit-like
				comp195154_c0_seq1	voltage-dependent calcium channel gamma-4 subunit-like
				comp223099_c0_seq2	voltage-dependent calcium channel gamma-5 subunit
				comp226214_c0_seq1	voltage-dependent calcium channel subunit alpha-2 delta-1
				comp226214_c0_seq5	voltage-dependent calcium channel subunit alpha-2 delta-1-like
				comp226214_c0_seq3	voltage-dependent calcium channel subunit alpha-2 delta-1-like
				comp236737_c3_seq10	voltage-dependent calcium channel subunit alpha-2 delta-2-like
				comp230124_c2_seq13	voltage-dependent calcium channel subunit alpha-2 delta-3-like
				comp230124_c2_seq12	voltage-dependent calcium channel subunit alpha-2 delta-3-like
				comp230124_c2_seq4	voltage-dependent calcium channel subunit alpha-2 delta-3-like
				comp230124_c2_seq11	voltage-dependent calcium channel subunit alpha-2 delta-3-like
				comp230124_c2_seq15	voltage-dependent calcium channel subunit alpha-2 delta-3-like
				comp230124_c2_seq5	voltage-dependent calcium channel subunit alpha-2 delta-3-like
				comp230124_c2_seq10	voltage-dependent calcium channel subunit alpha-2 delta-3-like
				comp230124_c2_seq6	voltage-dependent calcium channel subunit alpha-2 delta-3-like
				comp230124_c2_seq17	voltage-dependent calcium channel subunit alpha-2 delta-3-like
				comp230124_c2_seq8	voltage-dependent calcium channel subunit alpha-2 delta-3-like
				comp230124_c2_seq3	voltage-dependent calcium channel subunit alpha-2 delta-3-like
				comp230124_c2_seq16	voltage-dependent calcium channel subunit alpha-2 delta-3-like
				comp218329_c0_seq1	voltage-dependent l-type calcium channel subunit alpha-1c
				comp139223_c0_seq1	voltage-dependent l-type calcium channel subunit alpha-1c
				comp203006_c0_seq1	voltage-dependent l-type calcium channel subunit alpha-1c-like
				comp176112_c0_seq1	voltage-dependent l-type calcium channel subunit alpha-1c-like
				comp218329_c1_seq2	voltage-dependent l-type calcium channel subunit alpha-1c-like
				comp207433_c0_seq1	voltage-dependent l-type calcium channel subunit alpha-1c-like
				comp159392_c0_seq1	voltage-dependent l-type calcium channel subunit alpha-1c-like
				comp207433_c0_seq4	voltage-dependent l-type calcium channel subunit alpha-1c-like
				comp207433_c0_seq2	voltage-dependent l-type calcium channel subunit alpha-1c-like
				comp218329_c1_seq3	voltage-dependent l-type calcium channel subunit alpha-1c-like
				comp142535_c0_seq3	voltage-dependent l-type calcium channel subunit alpha-1c-like
				comp218329_c0_seq2	voltage-dependent l-type calcium channel subunit alpha-1c-like
				comp1390617_c0_seq1	voltage-dependent l-type calcium channel subunit alpha-1c-like
				comp218329_c1_seq1	voltage-dependent l-type calcium channel subunit alpha-1c-like
				comp235268_c1_seq27	voltage-dependent l-type calcium channel subunit alpha-1d-like
				comp235268_c1_seq38	voltage-dependent l-type calcium channel subunit alpha-1d-like
				comp235268_c1_seq37	voltage-dependent l-type calcium channel subunit alpha-1d-like
				comp235268_c1_seq32	voltage-dependent l-type calcium channel subunit alpha-1d-like
				comp235268_c1_seq29	voltage-dependent l-type calcium channel subunit alpha-1d-like
				comp235268_c1_seq6	voltage-dependent l-type calcium channel subunit alpha-1d-like
				comp235268_c1_seq16	voltage-dependent l-type calcium channel subunit alpha-1d-like
				comp235268_c1_seq40	voltage-dependent l-type calcium channel subunit alpha-1d-like
				comp235268_c1_seq1	voltage-dependent l-type calcium channel subunit alpha-1d-like
				comp235268_c1_seq26	voltage-dependent l-type calcium channel subunit alpha-1d-like
				comp235268_c1_seq8	voltage-dependent l-type calcium channel subunit alpha-1d-like
				comp235268_c1_seq34	voltage-dependent l-type calcium channel subunit alpha-1d-like
				comp220095_c0_seq12	voltage-dependent l-type calcium channel subunit alpha-1d-like
				comp220095_c0_seq7	voltage-dependent l-type calcium channel subunit alpha-1d-like
				comp220095_c0_seq19	voltage-dependent l-type calcium channel subunit alpha-1d-like
				comp220095_c0_seq15	voltage-dependent l-type calcium channel subunit alpha-1d-like
				comp220095_c0_seq8	voltage-dependent l-type calcium channel subunit alpha-1d-like
				comp220095_c0_seq17	voltage-dependent l-type calcium channel subunit alpha-1d-like
				comp220095_c0_seq20	voltage-dependent l-type calcium channel subunit alpha-1d-like
				comp220095_c0_seq11	voltage-dependent l-type calcium channel subunit alpha-1d-like
				comp220095_c0_seq3	voltage-dependent l-type calcium channel subunit alpha-1d-like
				comp220095_c0_seq5	voltage-dependent l-type calcium channel subunit alpha-1d-like
				comp220095_c0_seq9	voltage-dependent l-type calcium channel subunit alpha-1d-like
				comp220095_c0_seq13	voltage-dependent l-type calcium channel subunit alpha-1d-like
				comp220095_c0_seq16	voltage-dependent l-type calcium channel subunit alpha-1d-like
				comp220095_c0_seq2	voltage-dependent l-type calcium channel subunit alpha-1d-like
				comp235268_c1_seq25	voltage-dependent l-type calcium channel subunit alpha-1d-like
				comp235268_c1_seq33	voltage-dependent l-type calcium channel subunit alpha-1d-like
				comp235268_c1_seq23	voltage-dependent l-type calcium channel subunit alpha-1d-like
				comp2604869_c0_seq1	voltage-dependent l-type calcium channel subunit alpha-1d-like
				comp99990_c0_seq1	voltage-dependent l-type calcium channel subunit alpha-1d-like isoform x3
				comp217757_c0_seq1	voltage-dependent l-type calcium channel subunit alpha-1f- partial
				comp170227_c0_seq1	voltage-dependent l-type calcium channel subunit alpha-1f-like
				comp222470_c0_seq2	voltage-dependent l-type calcium channel subunit beta-1-like
				comp222470_c0_seq3	voltage-dependent l-type calcium channel subunit beta-1-like
				comp222470_c0_seq5	voltage-dependent l-type calcium channel subunit beta-1-like
				comp206148_c0_seq3	voltage-dependent l-type calcium channel subunit beta-1-like
				comp206148_c0_seq2	voltage-dependent l-type calcium channel subunit beta-1-like
				comp206148_c0_seq1	voltage-dependent l-type calcium channel subunit beta-1-like isoform 2
				comp180189_c0_seq2	voltage-dependent l-type calcium channel subunit beta-2
				comp237923_c0_seq37	voltage-dependent l-type calcium channel subunit beta-2 isoform 4
				comp237923_c0_seq12	voltage-dependent l-type calcium channel subunit beta-2 isoform 4
				comp237923_c0_seq34	voltage-dependent l-type calcium channel subunit beta-2 isoform 4
				comp228440_c0_seq1	voltage-dependent l-type calcium channel subunit beta-2-like
				comp228440_c0_seq2	voltage-dependent l-type calcium channel subunit beta-2-like
				comp237923_c0_seq46	voltage-dependent l-type calcium channel subunit beta-2-like isoform x4
				comp237923_c0_seq33	voltage-dependent l-type calcium channel subunit beta-2-like isoform x5
				comp204105_c0_seq1	voltage-dependent l-type calcium channel subunit beta-2-like isoform x6
				comp236152_c0_seq9	voltage-dependent l-type calcium channel subunit beta-4-like
				comp236152_c0_seq12	voltage-dependent l-type calcium channel subunit beta-4-like
				comp236152_c0_seq5	voltage-dependent l-type calcium channel subunit beta-4-like
				comp236152_c0_seq10	voltage-dependent l-type calcium channel subunit beta-4-like
				comp211580_c0_seq7	voltage-dependent l-type calcium channel subunit beta-4-like isoform 2
				comp211580_c0_seq12	voltage-dependent l-type calcium channel subunit beta-4-like isoform 2
				comp215900_c0_seq6	voltage-dependent n-type calcium channel subunit alpha-1b-like
				comp215900_c0_seq4	voltage-dependent n-type calcium channel subunit alpha-1b-like
				comp215900_c0_seq2	voltage-dependent n-type calcium channel subunit alpha-1b-like
				comp215900_c0_seq3	voltage-dependent n-type calcium channel subunit alpha-1b-like
				comp234486_c0_seq11	voltage-dependent n-type calcium channel subunit alpha-1b-like
				comp234486_c0_seq14	voltage-dependent n-type calcium channel subunit alpha-1b-like
				comp234486_c0_seq10	voltage-dependent n-type calcium channel subunit alpha-1b-like
				comp234486_c0_seq21	voltage-dependent n-type calcium channel subunit alpha-1b-like
				comp234486_c0_seq1	voltage-dependent n-type calcium channel subunit alpha-1b-like
				comp234486_c0_seq5	voltage-dependent n-type calcium channel subunit alpha-1b-like
				comp205174_c0_seq1	voltage-dependent n-type calcium channel subunit alpha-1b-like
				comp196660_c0_seq1	voltage-dependent n-type calcium channel subunit alpha-1b-like
				comp218726_c1_seq2	voltage-dependent n-type calcium channel subunit alpha-1b-like
				comp205174_c0_seq2	voltage-dependent n-type calcium channel subunit alpha-1b-like
				comp218726_c1_seq1	voltage-dependent n-type calcium channel subunit alpha-1b-like
				comp215900_c0_seq5	voltage-dependent n-type calcium channel subunit alpha-1b-like
				comp1055943_c0_seq1	voltage-dependent n-type calcium channel subunit alpha-1b-like
				comp111291_c0_seq1	voltage-dependent n-type calcium channel subunit alpha-1b-like
				comp234486_c0_seq19	voltage-dependent n-type calcium channel subunit alpha-1b-like
				comp64757_c0_seq1	voltage-dependent n-type calcium channel subunit alpha-1b-like
				comp1015614_c0_seq1	voltage-dependent n-type calcium channel subunit alpha-1b-like
				comp158083_c0_seq1	voltage-dependent n-type calcium channel subunit alpha-1b-like
				comp234486_c0_seq7	voltage-dependent n-type calcium channel subunit alpha-1b-like
				comp1540616_c0_seq1	voltage-dependent n-type calcium channel subunit alpha-1b-like
				comp234486_c0_seq16	voltage-dependent n-type calcium channel subunit alpha-1b-like
				comp149592_c0_seq1	voltage-dependent n-type calcium channel subunit alpha-1b-like
				comp1273173_c0_seq1	voltage-dependent n-type calcium channel subunit alpha-1b-like
				comp1130750_c0_seq1	voltage-dependent n-type calcium channel subunit alpha-1b-like
				comp176113_c0_seq1	voltage-dependent n-type calcium channel subunit alpha-1b-like
				comp2187111_c0_seq1	voltage-dependent n-type calcium channel subunit alpha-1b-like
				comp219327_c0_seq1	voltage-dependent p q-type calcium channel subunit alpha-1a
				comp219327_c0_seq2	voltage-dependent p q-type calcium channel subunit alpha-1a
				comp231784_c0_seq2	voltage-dependent p q-type calcium channel subunit alpha-1a
				comp234265_c0_seq12	voltage-dependent p q-type calcium channel subunit alpha-1a-like
				comp234265_c0_seq34	voltage-dependent p q-type calcium channel subunit alpha-1a-like
				comp234265_c0_seq80	voltage-dependent p q-type calcium channel subunit alpha-1a-like
				comp234265_c0_seq37	voltage-dependent p q-type calcium channel subunit alpha-1a-like
				comp234265_c0_seq82	voltage-dependent p q-type calcium channel subunit alpha-1a-like
				comp234265_c0_seq15	voltage-dependent p q-type calcium channel subunit alpha-1a-like
				comp234265_c0_seq60	voltage-dependent p q-type calcium channel subunit alpha-1a-like
				comp234265_c0_seq6	voltage-dependent p q-type calcium channel subunit alpha-1a-like
				comp234265_c0_seq13	voltage-dependent p q-type calcium channel subunit alpha-1a-like
				comp234265_c0_seq23	voltage-dependent p q-type calcium channel subunit alpha-1a-like
				comp234265_c0_seq30	voltage-dependent p q-type calcium channel subunit alpha-1a-like
				comp234265_c0_seq56	voltage-dependent p q-type calcium channel subunit alpha-1a-like
				comp234265_c0_seq84	voltage-dependent p q-type calcium channel subunit alpha-1a-like
				comp231784_c0_seq38	voltage-dependent p q-type calcium channel subunit alpha-1a-like
				comp234265_c0_seq16	voltage-dependent p q-type calcium channel subunit alpha-1a-like
				comp234265_c0_seq78	voltage-dependent p q-type calcium channel subunit alpha-1a-like
				comp231784_c0_seq3	voltage-dependent p q-type calcium channel subunit alpha-1a-like
				comp234265_c0_seq32	voltage-dependent p q-type calcium channel subunit alpha-1a-like
				comp234265_c0_seq73	voltage-dependent p q-type calcium channel subunit alpha-1a-like
				comp234265_c0_seq2	voltage-dependent p q-type calcium channel subunit alpha-1a-like
				comp234265_c0_seq67	voltage-dependent p q-type calcium channel subunit alpha-1a-like
				comp219327_c0_seq4	voltage-dependent p q-type calcium channel subunit alpha-1a-like
				comp234265_c0_seq49	voltage-dependent p q-type calcium channel subunit alpha-1a-like
				comp69447_c0_seq1	voltage-dependent p q-type calcium channel subunit alpha-1a-like
				comp234265_c0_seq61	voltage-dependent p q-type calcium channel subunit alpha-1a-like
				comp234265_c0_seq46	voltage-dependent p q-type calcium channel subunit alpha-1a-like
				comp230676_c0_seq3	voltage-dependent r-type calcium channel subunit alpha-1e
				comp230676_c0_seq2	voltage-dependent r-type calcium channel subunit alpha-1e
				comp234486_c0_seq20	voltage-dependent r-type calcium channel subunit alpha-1e
				comp234486_c0_seq12	voltage-dependent r-type calcium channel subunit alpha-1e
				comp230676_c0_seq4	voltage-dependent r-type calcium channel subunit alpha-1e
				comp486640_c0_seq1	voltage-dependent r-type calcium channel subunit alpha-1e
				comp204121_c0_seq2	voltage-dependent r-type calcium channel subunit alpha-1e
				comp204121_c0_seq7	voltage-dependent r-type calcium channel subunit alpha-1e
				comp204121_c0_seq9	voltage-dependent r-type calcium channel subunit alpha-1e
				comp204121_c0_seq1	voltage-dependent r-type calcium channel subunit alpha-1e
				comp204121_c0_seq8	voltage-dependent r-type calcium channel subunit alpha-1e
				comp204121_c0_seq6	voltage-dependent r-type calcium channel subunit alpha-1e
				comp204121_c0_seq3	voltage-dependent r-type calcium channel subunit alpha-1e
				comp1053246_c0_seq1	voltage-dependent r-type calcium channel subunit alpha-1e
				comp234486_c0_seq4	voltage-dependent r-type calcium channel subunit alpha-1e-like
				comp234486_c0_seq3	voltage-dependent r-type calcium channel subunit alpha-1e-like
				comp234486_c0_seq6	voltage-dependent r-type calcium channel subunit alpha-1e-like
				comp234486_c0_seq2	voltage-dependent r-type calcium channel subunit alpha-1e-like
				comp234486_c0_seq13	voltage-dependent r-type calcium channel subunit alpha-1e-like
				comp219753_c0_seq1	voltage-dependent r-type calcium channel subunit alpha-1e-like
				comp189294_c0_seq1	voltage-dependent r-type calcium channel subunit alpha-1e-like
				comp194522_c0_seq1	voltage-dependent r-type calcium channel subunit alpha-1e-like
				comp3689_c0_seq1	voltage-dependent r-type calcium channel subunit alpha-1e-like
				comp193450_c0_seq2	voltage-dependent r-type calcium channel subunit alpha-1e-like
				comp992919_c0_seq1	voltage-dependent r-type calcium channel subunit alpha-1e-like
				comp189294_c1_seq1	voltage-dependent r-type calcium channel subunit alpha-1e-like
				comp64035_c0_seq1	voltage-dependent r-type calcium channel subunit alpha-1e-like
				comp43630_c0_seq1	voltage-dependent r-type calcium channel subunit alpha-1e-like
				comp234197_c0_seq4	voltage-dependent t-type calcium channel subunit alpha-1g-like isoform x1
				comp234197_c0_seq3	voltage-dependent t-type calcium channel subunit alpha-1g-like isoform x5
				comp237255_c1_seq7	voltage-dependent t-type calcium channel subunit alpha-1g-like isoform x5
				comp237255_c1_seq5	voltage-dependent t-type calcium channel subunit alpha-1g-like isoform x6
				comp153516_c0_seq2	voltage-dependent t-type calcium channel subunit alpha-1h
				comp147758_c0_seq2	voltage-dependent t-type calcium channel subunit alpha-1h
				comp224021_c0_seq1	voltage-dependent t-type calcium channel subunit alpha-1h-like
				comp224021_c0_seq2	voltage-dependent t-type calcium channel subunit alpha-1h-like
				comp1036244_c0_seq1	voltage-dependent t-type calcium channel subunit alpha-1h-like
				comp234197_c0_seq2	voltage-dependent t-type calcium channel subunit alpha-1h-like
				comp1250424_c0_seq1	voltage-dependent t-type calcium channel subunit alpha-1h-like
				comp1168276_c0_seq1	voltage-dependent t-type calcium channel subunit alpha-1h-like
				comp1457730_c0_seq1	voltage-dependent t-type calcium channel subunit alpha-1h-like
				comp648969_c0_seq1	voltage-dependent t-type calcium channel subunit alpha-1h-like isoform x2
				comp1244452_c0_seq1	voltage-dependent t-type calcium channel subunit alpha-1i
				comp927831_c0_seq1	voltage-dependent t-type calcium channel subunit alpha-1i-like
				comp38840_c0_seq1	voltage-dependent t-type calcium channel subunit alpha-1i-like
				comp1199811_c0_seq1	voltage-dependent t-type calcium channel subunit alpha-1i-like
				comp173690_c0_seq2	voltage-dependent t-type calcium channel subunit alpha-1i-like
				comp236025_c0_seq2	voltage-gated potassium channel subunit beta-1 isoform 1
				comp236025_c0_seq1	voltage-gated potassium channel subunit beta-1-like
				comp219526_c0_seq1	voltage-gated potassium channel subunit beta-1-like
				comp221442_c0_seq2	voltage-gated potassium channel subunit beta-1-like
				comp221442_c0_seq1	voltage-gated potassium channel subunit beta-1-like
				comp220941_c0_seq3	voltage-gated potassium channel subunit beta-2 isoform 1
				comp220941_c0_seq2	voltage-gated potassium channel subunit beta-2 isoform 1
				comp220941_c0_seq1	voltage-gated potassium channel subunit beta-2-like isoform 1
				comp235995_c0_seq1	voltage-gated potassium channel subunit beta-3-like
				comp233887_c0_seq2	voltage-gated sodium channel
				comp173415_c0_seq2	voltage-gated sodium channel
				comp173415_c0_seq1	voltage-gated sodium channel
				comp161332_c0_seq1	voltage-gated sodium channel
				comp163688_c0_seq1	voltage-gated sodium channel type iv alpha subunit
				comp996724_c0_seq1	voltage-gated sodium channel type iv alpha subunit
				comp105330_c0_seq2	voltage-gated sodium channel type v alpha subunit
				comp1743562_c0_seq1	voltage-gated sodium channel type v alpha subunit
				comp109400_c1_seq1	voltage-gated sodium channel type v alpha subunit
				comp191032_c0_seq2	5-hydroxytryptamine receptor 3a-like
				comp949435_c0_seq1	5-hydroxytryptamine receptor 3a-like
				comp36681_c0_seq1	5-hydroxytryptamine receptor 3a-like
				comp1169264_c0_seq1	5-hydroxytryptamine receptor 3a-like
				comp126198_c0_seq1	achain a novel conformation of calmodulin
				comp237385_c0_seq1	anoctamin- partial
				comp224486_c0_seq5	anoctamin-7-like isoform x1
				comp136074_c0_seq1	anoctamin-9-like isoform x1
				comp214237_c0_seq1	atp-sensitive inward rectifier potassium channel 11-like
				comp210135_c0_seq1	atp-sensitive inward rectifier potassium channel 11-like
				comp217985_c0_seq4	atp-sensitive inward rectifier potassium channel 8-like
				comp1845103_c0_seq1	cyclic nucleotide-gated cation channel beta-1-like
				comp96593_c0_seq1	cyclic nucleotide-gated cation channel-like
				comp1815051_c0_seq1	cyclic nucleotide-gated cation channel-like
				comp228165_c0_seq5	cyclic nucleotide-gated channel rod photoreceptor subunit alpha-like
				comp228165_c0_seq19	cyclic nucleotide-gated channel rod photoreceptor subunit alpha-like
				comp228165_c0_seq6	cyclic nucleotide-gated channel rod photoreceptor subunit alpha-like
				comp228165_c0_seq2	cyclic nucleotide-gated channel rod photoreceptor subunit alpha-like
				comp228165_c0_seq17	cyclic nucleotide-gated channel rod photoreceptor subunit alpha-like
				comp228165_c0_seq1	cyclic nucleotide-gated channel rod photoreceptor subunit alpha-like
				comp3456200_c0_seq1	cyclic nucleotide-gated olfactory channel
				comp227682_c0_seq3	gamma-aminobutyric acid receptor subunit alpha- partial
				comp227682_c0_seq4	gamma-aminobutyric acid receptor subunit alpha- partial
				comp227682_c0_seq6	gamma-aminobutyric acid receptor subunit alpha- partial
				comp227682_c0_seq10	gamma-aminobutyric acid receptor subunit alpha- partial
				comp190526_c0_seq1	gamma-aminobutyric acid receptor subunit alpha-1-like
				comp190526_c0_seq2	gamma-aminobutyric acid receptor subunit alpha-1-like
				comp227682_c0_seq12	gamma-aminobutyric acid receptor subunit alpha-3
				comp227682_c0_seq2	gamma-aminobutyric acid receptor subunit alpha-3-like
				comp92195_c0_seq1	gamma-aminobutyric acid receptor subunit alpha-4 isoform 3
				comp215409_c0_seq3	gamma-aminobutyric acid receptor subunit alpha-4-like
				comp215409_c0_seq1	gamma-aminobutyric acid receptor subunit alpha-4-like
				comp215409_c0_seq4	gamma-aminobutyric acid receptor subunit alpha-4-like
				comp445777_c0_seq1	gamma-aminobutyric acid receptor subunit alpha-4-like
				comp215409_c0_seq2	gamma-aminobutyric acid receptor subunit alpha-4-like
				comp203962_c0_seq2	gamma-aminobutyric acid receptor subunit alpha-5-like
				comp221803_c0_seq2	gamma-aminobutyric acid receptor subunit alpha-5-like
				comp221803_c0_seq1	gamma-aminobutyric acid receptor subunit alpha-5-like
				comp233270_c0_seq4	gamma-aminobutyric acid receptor subunit alpha-6
				comp233270_c0_seq2	gamma-aminobutyric acid receptor subunit alpha-6
				comp233270_c0_seq1	gamma-aminobutyric acid receptor subunit alpha-6
				comp92195_c0_seq2	gamma-aminobutyric acid receptor subunit alpha-6-like
				comp1064514_c0_seq1	gamma-aminobutyric acid receptor subunit alpha-6-like
				comp101573_c0_seq1	gamma-aminobutyric acid receptor subunit beta-2
				comp231133_c0_seq1	gamma-aminobutyric acid receptor subunit beta-2-like
				comp231133_c0_seq3	gamma-aminobutyric acid receptor subunit beta-2-like
				comp231133_c0_seq4	gamma-aminobutyric acid receptor subunit beta-2-like
				comp166215_c0_seq2	gamma-aminobutyric acid receptor subunit beta-2-like
				comp166215_c0_seq1	gamma-aminobutyric acid receptor subunit beta-2-like
				comp214557_c0_seq1	gamma-aminobutyric acid receptor subunit beta-3 isoform 1
				comp214557_c0_seq2	gamma-aminobutyric acid receptor subunit beta-3-like
				comp214557_c0_seq4	gamma-aminobutyric acid receptor subunit beta-3-like
				comp162740_c0_seq1	gamma-aminobutyric acid receptor subunit beta-3-like
				comp158754_c0_seq1	gamma-aminobutyric acid receptor subunit beta-3-like
				comp483752_c0_seq1	gamma-aminobutyric acid receptor subunit beta-3-like
				comp212675_c0_seq2	gamma-aminobutyric acid receptor subunit beta-4-like
				comp212675_c0_seq4	gamma-aminobutyric acid receptor subunit beta-4-like
				comp212675_c0_seq1	gamma-aminobutyric acid receptor subunit beta-4-like
				comp197961_c0_seq2	gamma-aminobutyric acid receptor subunit beta-4-like
				comp197961_c0_seq1	gamma-aminobutyric acid receptor subunit beta-4-like
				comp231774_c0_seq7	gamma-aminobutyric acid receptor subunit delta
				comp231774_c0_seq5	gamma-aminobutyric acid receptor subunit delta
				comp231774_c0_seq8	gamma-aminobutyric acid receptor subunit delta-like
				comp231774_c0_seq1	gamma-aminobutyric acid receptor subunit delta-like
				comp226333_c1_seq1	gamma-aminobutyric acid receptor subunit gamma-1-like
				comp226333_c1_seq2	gamma-aminobutyric acid receptor subunit gamma-1-like
				comp211239_c0_seq2	gamma-aminobutyric acid receptor subunit gamma-2-like
				comp211239_c0_seq1	gamma-aminobutyric acid receptor subunit gamma-2-like
				comp211239_c0_seq3	gamma-aminobutyric acid receptor subunit gamma-2-like
				comp65099_c0_seq1	gamma-aminobutyric acid receptor subunit gamma-3-like
				comp234144_c0_seq11	gamma-aminobutyric acid receptor subunit pi-like
				comp234144_c0_seq10	gamma-aminobutyric acid receptor subunit pi-like
				comp230641_c0_seq1	gamma-aminobutyric acid receptor subunit pi-like
				comp234144_c0_seq3	gamma-aminobutyric acid receptor subunit pi-like
				comp234144_c0_seq1	gamma-aminobutyric acid receptor subunit pi-like
				comp234144_c0_seq9	gamma-aminobutyric acid receptor subunit pi-like
				comp188302_c0_seq1	gamma-aminobutyric acid receptor subunit rho-2-like
				comp189203_c0_seq1	gamma-aminobutyric acid receptor subunit rho-2-like
				comp829964_c0_seq1	gamma-aminobutyric acid receptor subunit rho-3-like
				comp181902_c0_seq1	gamma-aminobutyric acid receptor subunit rho-3-like
				comp181902_c0_seq2	gamma-aminobutyric acid receptor subunit rho-3-like
				comp181902_c0_seq3	gamma-aminobutyric acid receptor subunit rho-3-like
				comp239125_c2_seq19	gap junction beta-6
				comp239125_c2_seq32	gap junction beta-6
				comp239125_c2_seq25	gap junction beta-6
				comp239125_c2_seq22	gap junction beta-6
				comp239125_c2_seq26	gap junction beta-6
				comp239125_c2_seq13	gap junction beta-6
				comp239125_c2_seq30	gap junction beta-6
				comp239125_c2_seq33	gap junction beta-6
				comp239125_c2_seq35	gap junction beta-6
				comp239125_c2_seq7	gap junction beta-6
				comp226908_c0_seq1	gap junction beta-6
				comp239125_c2_seq34	gap junction beta-6
				comp239125_c2_seq18	gap junction beta-6
				comp226908_c0_seq5	gap junction beta-6
				comp222355_c0_seq1	gap junction delta-2
				comp222355_c0_seq2	gap junction delta-2
				comp222355_c0_seq3	gap junction delta-2
				comp200708_c0_seq2	gap junction epsilon-1
				comp224196_c0_seq1	gap junction gamma-1
				comp224196_c0_seq2	gap junction gamma-1
				comp232385_c1_seq9	glutamate
				comp232385_c1_seq10	glutamate
				comp237743_c0_seq8	glutamate
				comp237743_c0_seq6	glutamate
				comp238048_c0_seq2	glutamate
				comp235105_c0_seq1	glutamate
				comp231446_c0_seq3	glutamate
				comp232385_c1_seq8	glutamate
				comp237743_c0_seq3	glutamate
				comp237743_c0_seq5	glutamate
				comp232385_c1_seq12	glutamate
				comp74462_c0_seq1	glutamate
				comp163892_c0_seq2	glutamate
				comp819433_c0_seq1	glutamate
				comp231446_c0_seq2	glutamate
				comp627302_c0_seq1	glutamate
				comp1944920_c0_seq1	glutamate
				comp872966_c0_seq1	glutamate
				comp1249833_c0_seq1	glutamate
				comp165749_c0_seq1	glutamate
				comp234992_c2_seq10	glutamate ionotropic kainate 1
				comp234992_c2_seq21	glutamate ionotropic kainate 1
				comp234992_c2_seq6	glutamate ionotropic kainate 1
				comp234992_c2_seq16	glutamate ionotropic kainate 1
				comp234992_c2_seq22	glutamate ionotropic kainate 1
				comp234992_c2_seq14	glutamate ionotropic kainate 1
				comp220194_c0_seq2	glutamate ionotropic kainate 1-like
				comp220194_c0_seq4	glutamate ionotropic kainate 1-like
				comp234992_c2_seq32	glutamate ionotropic kainate 1-like
				comp234992_c2_seq24	glutamate ionotropic kainate 1-like
				comp232651_c0_seq7	glutamate ionotropic kainate 2- partial
				comp232651_c0_seq12	glutamate ionotropic kainate 2-like
				comp232651_c0_seq15	glutamate ionotropic kainate 2-like
				comp232651_c0_seq16	glutamate ionotropic kainate 2-like
				comp232651_c0_seq10	glutamate ionotropic kainate 2-like
				comp232651_c0_seq2	glutamate ionotropic kainate 2-like
				comp232651_c0_seq5	glutamate ionotropic kainate 2-like
				comp232651_c0_seq14	glutamate ionotropic kainate 2-like
				comp220194_c0_seq3	glutamate ionotropic kainate 3-like
				comp220194_c0_seq5	glutamate ionotropic kainate 3-like
				comp200856_c0_seq1	glutamate ionotropic kainate 3-like
				comp128563_c0_seq1	glutamate ionotropic kainate 3-like
				comp128563_c0_seq2	glutamate ionotropic kainate 3-like
				comp234992_c2_seq27	glutamate ionotropic kainate 4
				comp234992_c2_seq28	glutamate ionotropic kainate 4
				comp235021_c2_seq2	glutamate ionotropic kainate 5-like
				comp225147_c0_seq6	glutamate ionotropic kainate 5-like
				comp235021_c2_seq5	glutamate ionotropic kainate 5-like
				comp225147_c0_seq3	glutamate ionotropic kainate 5-like
				comp225147_c0_seq5	glutamate ionotropic kainate 5-like
				comp225147_c0_seq2	glutamate ionotropic kainate 5-like
				comp225147_c0_seq4	glutamate ionotropic kainate 5-like
				comp225147_c0_seq1	glutamate ionotropic kainate 5-like
				comp218210_c0_seq1	glutamate n-methyl d-aspartate isoform cra_g
				comp215933_c0_seq1	glutamate receptor 1-like
				comp220336_c0_seq2	glutamate receptor 1-like isoform 1
				comp220656_c1_seq4	glutamate receptor 1-like isoform 1
				comp232472_c2_seq1	glutamate receptor 1-like isoform 2
				comp220336_c0_seq1	glutamate receptor 1-like isoform 2
				comp232472_c2_seq3	glutamate receptor 1-like isoform 2
				comp216446_c0_seq1	glutamate receptor 1-like isoform 2
				comp130207_c0_seq1	glutamate receptor 1-like isoform 2
				comp233736_c0_seq5	glutamate receptor 2
				comp236030_c1_seq10	glutamate receptor 2 isoform 1 precursor
				comp236030_c1_seq19	glutamate receptor 2 isoform 3
				comp236030_c1_seq13	glutamate receptor 2 isoform 3
				comp236030_c1_seq12	glutamate receptor 2-like isoform 1
				comp236030_c1_seq6	glutamate receptor 2-like isoform 2
				comp236030_c1_seq1	glutamate receptor 2-like isoform 2
				comp236030_c1_seq5	glutamate receptor 2-like isoform 2
				comp229244_c1_seq2	glutamate receptor 3-like isoform 1
				comp237833_c1_seq2	glutamate receptor 3-like isoform 1
				comp206318_c0_seq1	glutamate receptor 3-like isoform 1
				comp237833_c1_seq1	glutamate receptor 3-like isoform 2
				comp236030_c1_seq17	glutamate receptor 3-like isoform 2
				comp236030_c1_seq4	glutamate receptor 3-like isoform 2
				comp229244_c1_seq3	glutamate receptor 3-like isoform 2
				comp229244_c1_seq1	glutamate receptor 3-like isoform 2
				comp229244_c1_seq4	glutamate receptor 3-like isoform 2
				comp236030_c1_seq3	glutamate receptor 3-like isoform 2
				comp229244_c1_seq5	glutamate receptor 3-like isoform 2
				comp237396_c3_seq4	glutamate receptor 3-like isoform 2
				comp237396_c3_seq9	glutamate receptor 3-like isoform 2
				comp237396_c3_seq5	glutamate receptor 3-like isoform 2
				comp229244_c1_seq6	glutamate receptor 3-like isoform 2
				comp234527_c0_seq6	glutamate receptor 4-like isoform 1
				comp234527_c0_seq16	glutamate receptor 4-like isoform 1
				comp234527_c0_seq5	glutamate receptor 4-like isoform 1
				comp234527_c0_seq18	glutamate receptor 4-like isoform 1
				comp216994_c1_seq2	glutamate receptor 4-like isoform 2
				comp233736_c0_seq6	glutamate receptor 4-like isoform 2
				comp233736_c0_seq9	glutamate receptor 4-like isoform 2
				comp216994_c0_seq1	glutamate receptor 4-like isoform 3
				comp220656_c1_seq3	glutamate receptor 4-like isoform x1
				comp220656_c1_seq2	glutamate receptor 4-like isoform x1
				comp216994_c1_seq1	glutamate receptor 4-like isoform x4
				comp223667_c0_seq2	glutamate receptor delta-1 subunit-like
				comp223667_c0_seq3	glutamate receptor delta-1 subunit-like
				comp223667_c0_seq4	glutamate receptor delta-1 subunit-like
				comp202048_c0_seq3	glutamate receptor delta-1 subunit-like
				comp208239_c0_seq2	glutamate receptor delta-1 subunit-like
				comp223667_c0_seq1	glutamate receptor delta-1 subunit-like
				comp208239_c0_seq3	glutamate receptor delta-1 subunit-like
				comp226082_c0_seq6	glutamate receptor delta-2 subunit-like
				comp226082_c0_seq3	glutamate receptor delta-2 subunit-like
				comp226082_c0_seq7	glutamate receptor delta-2 subunit-like
				comp226082_c0_seq2	glutamate receptor delta-2 subunit-like
				comp226082_c0_seq1	glutamate receptor delta-2 subunit-like
				comp226082_c0_seq5	glutamate receptor delta-2 subunit-like
				comp232651_c0_seq18	glutamate receptor kainate 2-like isoform x2
				comp134075_c0_seq1	glutamate receptor kainate 2-like isoform x2
				comp220798_c0_seq8	glutamate receptor nmda 1-like
				comp169255_c0_seq1	glutamate receptor nmda 1-like
				comp1136153_c0_seq1	glutamate receptor nmda 1-like isoform x10
				comp239163_c0_seq8	glutamate receptor nmda 1-like isoform x2
				comp239163_c0_seq32	glutamate receptor nmda 1-like isoform x2
				comp239163_c0_seq17	glutamate receptor nmda 1-like isoform x2
				comp239163_c0_seq29	glutamate receptor nmda 1-like isoform x2
				comp239163_c0_seq11	glutamate receptor nmda 1-like isoform x5
				comp239163_c0_seq24	glutamate receptor nmda 1-like isoform x5
				comp232385_c1_seq14	glutamate receptor nmda 2a-like
				comp232385_c1_seq5	glutamate receptor nmda 2a-like
				comp232385_c1_seq3	glutamate receptor nmda 2a-like
				comp957525_c0_seq1	glutamate receptor nmda 2a-like
				comp150036_c0_seq1	glutamate receptor nmda 2c-like
				comp220499_c0_seq2	glutamate receptor nmda 2d- partial
				comp233351_c0_seq4	glutamate receptor nmda 2d- partial
				comp233351_c0_seq1	glutamate receptor nmda 2d- partial
				comp233351_c0_seq3	glutamate receptor nmda 2d- partial
				comp233351_c0_seq2	glutamate receptor nmda 2d-like
				comp232385_c1_seq4	glutamate receptor nmda 2d-like
				comp237743_c0_seq2	glutamate receptor nmda 3a-like
				comp163723_c0_seq1	glutamate receptor nmda 3b-like
				comp234992_c2_seq11	glutamate receptor subunit partial
				comp230765_c2_seq10	glutamate receptor u1-like
				comp230765_c2_seq5	glutamate receptor u1-like
				comp222909_c0_seq6	glycine alpha 1
				comp222909_c0_seq2	glycine alpha 1
				comp222909_c0_seq3	glycine alpha 1
				comp222909_c0_seq1	glycine alpha 1
				comp222909_c0_seq5	glycine alpha 1
				comp226124_c0_seq1	glycine receptor subunit alpha-2 isoform 1
				comp234751_c0_seq1	glycine receptor subunit alpha-2-like
				comp200321_c0_seq3	glycine receptor subunit alpha-3-like
				comp200321_c0_seq5	glycine receptor subunit alpha-3-like
				comp200321_c0_seq1	glycine receptor subunit alpha-3-like
				comp1716812_c0_seq1	glycine receptor subunit alpha-3-like
				comp176154_c0_seq2	glycine receptor subunit alpha-4-like
				comp176154_c0_seq1	glycine receptor subunit alpha-4-like
				comp79432_c0_seq1	glycine receptor subunit alpha-4-like
				comp236948_c0_seq6	inositol -trisphosphate receptor type 1
				comp236948_c0_seq19	inositol -trisphosphate receptor type 1-like isoform 3
				comp236948_c0_seq12	inositol -trisphosphate receptor type 1-like isoform 3
				comp236948_c0_seq25	inositol -trisphosphate receptor type 1-like isoform 3
				comp236948_c0_seq24	inositol -trisphosphate receptor type 1-like isoform 3
				comp236948_c0_seq28	inositol -trisphosphate receptor type 1-like isoform 3
				comp236948_c0_seq29	inositol -trisphosphate receptor type 1-like isoform 3
				comp239720_c1_seq22	kv channel-interacting protein 1-like
				comp231542_c0_seq4	kv channel-interacting protein 1-like
				comp233959_c1_seq9	kv channel-interacting protein 4 isoform 5
				comp233959_c1_seq5	kv channel-interacting protein 4 isoform 5
				comp233959_c1_seq10	kv channel-interacting protein 4 isoform 5
				comp233959_c1_seq7	kv channel-interacting protein 4-like
				comp233959_c1_seq11	kv channel-interacting protein 4-like
				comp233959_c1_seq6	kv channel-interacting protein 4-like
				comp230547_c0_seq4	low quality protein: gamma-aminobutyric acid receptor subunit rho-1-like
				comp230547_c0_seq1	low quality protein: gamma-aminobutyric acid receptor subunit rho-1-like
				comp214298_c0_seq1	low quality protein: gamma-aminobutyric acid receptor subunit rho-1-like
				comp218759_c1_seq1	low quality protein: gamma-aminobutyric acid receptor subunit rho-1-like
				comp230547_c0_seq2	low quality protein: gamma-aminobutyric acid receptor subunit rho-1-like
				comp236697_c0_seq11	low quality protein: transient receptor potential cation channel subfamily m member 2-like
				comp236697_c0_seq9	low quality protein: transient receptor potential cation channel subfamily m member 2-like
				comp197130_c1_seq2	mitochondrial import receptor subunit tom40 homolog
				comp197130_c1_seq1	mitochondrial import receptor subunit tom40 homolog
				comp224987_c0_seq3	mitochondrial import receptor subunit tom40 homolog
				comp224987_c0_seq5	mitochondrial import receptor subunit tom40 homolog
				comp224987_c0_seq2	mitochondrial import receptor subunit tom40 homolog
				comp224987_c0_seq1	mitochondrial import receptor subunit tom40 homolog
				comp109158_c0_seq1	n-methyl-d-aspartate receptor subunit 2d precursor
				comp155704_c0_seq1	n-methyl-d-aspartate receptor subunit nr2a
				comp220798_c0_seq10	n-methyl-d-aspartate receptor subunit partial
				comp220798_c0_seq7	n-methyl-d-aspartate receptor subunit partial
				comp227575_c0_seq6	neuronal acetylcholine receptor subunit alpha-3-like
				comp227575_c0_seq5	neuronal acetylcholine receptor subunit alpha-3-like
				comp227575_c0_seq3	neuronal acetylcholine receptor subunit alpha-3-like
				comp227575_c0_seq2	neuronal acetylcholine receptor subunit alpha-3-like
				comp228657_c0_seq6	neuronal acetylcholine receptor subunit alpha-7-like
				comp228657_c0_seq5	neuronal acetylcholine receptor subunit alpha-7-like
				comp232118_c0_seq2	neuronal acetylcholine receptor subunit alpha-7-like
				comp228657_c0_seq3	neuronal acetylcholine receptor subunit alpha-7-like
				comp231446_c0_seq1	nmda receptor nr2c subunit
				comp239163_c0_seq5	nmda receptor subunit nr1
				comp239163_c0_seq28	nmda receptor subunit nr1
				comp239163_c0_seq10	nmda receptor subunit nr1
				comp220798_c0_seq11	nmda receptor subunit nr1a
				comp220798_c0_seq2	nmda receptor subunit nr1a
				comp220798_c0_seq9	nmda receptor subunit nr1a
				comp239163_c0_seq25	nmda receptor subunit nr1b
				comp1342458_c0_seq1	nmda-type glutamate receptor 2c subunit
				comp198911_c0_seq1	p2x purinoceptor 1-like
				comp176667_c0_seq1	p2x purinoceptor 1-like
				comp198911_c0_seq2	p2x purinoceptor 1-like
				comp2024870_c0_seq1	p2x purinoceptor 1-like
				comp206002_c0_seq1	p2x purinoceptor 2
				comp206002_c0_seq3	p2x purinoceptor 2-like
				comp206002_c0_seq2	p2x purinoceptor 2-like
				comp106249_c0_seq1	p2x purinoceptor 5-like
				comp235108_c0_seq1	p2x purinoceptor 7-like
				comp205877_c0_seq1	p2x purinoceptor 7-like
				comp222479_c0_seq1	phospholemman precursor
				comp238396_c0_seq8	piezo-type mechanosensitive ion channel component 1-like
				comp202580_c0_seq2	piezo-type mechanosensitive ion channel component 2
				comp216395_c0_seq2	piezo-type mechanosensitive ion channel component 2-like
				comp1456763_c0_seq1	piezo-type mechanosensitive ion channel component 2-like
				comp26501_c0_seq1	piezo-type mechanosensitive ion channel component 2-like
				comp216395_c1_seq1	piezo-type mechanosensitive ion channel component 2-like
				comp162855_c1_seq1	piezo-type mechanosensitive ion channel component 2-like
				comp3099420_c0_seq1	piezo-type mechanosensitive ion channel component 2-like
				comp5860_c0_seq1	piezo-type mechanosensitive ion channel component 2-like
				comp226310_c0_seq2	polycystin 2
				comp1702716_c0_seq1	potassium channel subfamily k member 9-like
				comp210069_c0_seq1	potassium channel tetramerisation domain containing
				comp1391769_c0_seq1	potassium sodium hyperpolarization-activated cyclic nucleotide-gated channel 4
				comp232186_c0_seq4	potassium sodium hyperpolarization-activated cyclic nucleotide-gated channel 4-like
				comp232186_c0_seq1	potassium sodium hyperpolarization-activated cyclic nucleotide-gated channel 4-like
				comp128496_c0_seq3	potassium sodium hyperpolarization-activated cyclic nucleotide-gated channel 4-like
				comp128496_c0_seq1	potassium sodium hyperpolarization-activated cyclic nucleotide-gated channel 4-like
				comp179693_c0_seq3	potassium sodium hyperpolarization-activated cyclic nucleotide-gated channel 4-like
				comp115049_c0_seq1	potassium sodium hyperpolarization-activated cyclic nucleotide-gated channel 4-like
				comp1334811_c0_seq1	potassium sodium hyperpolarization-activated cyclic nucleotide-gated channel 4-like
				comp194117_c0_seq1	potassium sodium hyperpolarization-activated cyclic nucleotide-gated channel partial
				comp149201_c0_seq1	potassium subfamily member 13
				comp848851_c0_seq1	potassium voltage-gated channel subfamily b member 2-like
				comp1659766_c0_seq1	potassium voltage-gated channel subfamily h member 2-like
				comp137233_c0_seq1	potassium voltage-gated channel subfamily h member 8-like
				comp236921_c0_seq1	potassium voltage-gated channel subfamily kqt member 2-like
				comp236921_c0_seq9	potassium voltage-gated channel subfamily kqt member 2-like
				comp236921_c0_seq4	potassium voltage-gated channel subfamily kqt member 2-like
				comp227821_c0_seq2	probable glutamate receptor-like
				comp238396_c0_seq3	protein piezo1
				comp238396_c0_seq10	protein piezo1-like
				comp238396_c0_seq9	protein piezo1-like
				comp232066_c0_seq2	protein piezo2-like
				comp122654_c0_seq1	protein piezo2-like
				comp216395_c0_seq1	protein piezo2-like
				comp162855_c0_seq1	protein piezo2-like
				comp28835_c0_seq1	protein piezo2-like
				comp787908_c0_seq1	protein piezo2-like
				comp715243_c0_seq1	protein piezo2-like
				comp232344_c0_seq1	protein tweety homolog 2-like
				comp237848_c0_seq16	ryanodine receptor 2
				comp237848_c0_seq5	ryanodine receptor 2
				comp237848_c0_seq14	ryanodine receptor 2
				comp237848_c0_seq19	ryanodine receptor 2
				comp218918_c0_seq11	ryanodine receptor 2
				comp218918_c0_seq6	ryanodine receptor 2
				comp218918_c0_seq7	ryanodine receptor 2
				comp239507_c0_seq9	ryanodine receptor 2
				comp218918_c0_seq15	ryanodine receptor 2
				comp218918_c0_seq16	ryanodine receptor 2
				comp218918_c0_seq14	ryanodine receptor 2
				comp218918_c0_seq19	ryanodine receptor 2- partial
				comp239507_c0_seq1	ryanodine receptor 3-like
				comp218918_c0_seq17	ryr2 protein
				comp168096_c0_seq2	sodium calcium exchanger
				comp232731_c0_seq2	sodium calcium exchanger 1
				comp239032_c1_seq17	sodium calcium exchanger 1-like
				comp65435_c0_seq1	sodium channel protein type 2 subunit alpha-like
				comp210558_c0_seq1	sodium channel protein type 2 subunit alpha-like
				comp116552_c0_seq1	sodium channel protein type 2 subunit alpha-like isoform 3
				comp175375_c0_seq1	sodium channel protein type 4 subunit alpha a-like
				comp1747851_c0_seq1	sodium channel protein type 4 subunit alpha a-like
				comp200434_c0_seq1	sodium channel subunit beta-2-like
				comp223550_c0_seq3	sodium channel subunit beta-4-like
				comp236085_c1_seq4	sodium channel subunit beta-4-like
				comp236085_c1_seq6	sodium channel subunit beta-4-like
				comp236085_c1_seq5	sodium channel subunit beta-4-like
				comp223550_c0_seq2	sodium channel subunit beta-4-like
				comp237858_c0_seq4	sodium leak channel non-selective
				comp237858_c0_seq6	sodium leak channel non-selective isoform x3
				comp237858_c0_seq7	sodium leak channel non-selective protein isoform 1
				comp237858_c0_seq2	sodium leak channel non-selective protein isoform 1
				comp232419_c0_seq1	sodium potassium-transporting atpase subunit gamma-like
				comp1338826_c0_seq1	transient receptor potential cation channel subfamily a member 1-like
				comp3729215_c0_seq1	transient receptor potential cation channel subfamily a member 1-like
				comp236697_c0_seq12	transient receptor potential cation channel subfamily m member 2
				comp236697_c0_seq5	transient receptor potential cation channel subfamily m member 2-like
				comp236697_c0_seq1	transient receptor potential cation channel subfamily m member 2-like
				comp236697_c0_seq4	transient receptor potential cation channel subfamily m member 2-like
				comp236697_c0_seq7	transient receptor potential cation channel subfamily m member 2-like
				comp219445_c0_seq2	transient receptor potential cation channel subfamily m member 3
				comp219445_c0_seq1	transient receptor potential cation channel subfamily m member 3
				comp183405_c0_seq2	transient receptor potential cation channel subfamily m member 3
				comp110388_c0_seq1	transient receptor potential cation channel subfamily m member 3
				comp14478_c0_seq1	transient receptor potential cation channel subfamily m member 5-like
				comp164823_c0_seq1	transient receptor potential cation channel subfamily m member 6-like
				comp1943040_c0_seq1	transient receptor potential cation channel subfamily m member 6-like
				comp1963453_c0_seq1	transient receptor potential cation channel subfamily m member 6-like
				comp232558_c0_seq5	transient receptor potential cation channel subfamily m member 7
				comp218573_c0_seq1	transient receptor potential cation channel subfamily m member 7
				comp232558_c0_seq8	transient receptor potential cation channel subfamily m member 7-like
				comp232558_c0_seq12	transient receptor potential cation channel subfamily m member 7-like
				comp210495_c0_seq2	transient receptor potential cation channel subfamily v member 1
				comp210495_c0_seq1	transient receptor potential cation channel subfamily v member 1-like
				comp185911_c0_seq2	transient receptor potential cation channel subfamily v member 4
				comp185911_c0_seq1	transient receptor potential cation channel subfamily v member 4
				comp1044755_c0_seq1	transient receptor potential cation channel subfamily v member 4
				comp1003483_c0_seq1	transient receptor potential cation channel subfamily v member 4
				comp63731_c0_seq1	transient receptor potential cation channel subfamily v member 4
				comp221198_c1_seq4	two pore calcium channel protein 1-like
				comp221198_c1_seq3	two pore calcium channel protein 1-like
				comp217723_c0_seq21	two pore calcium channel protein 1-like
				comp217723_c0_seq15	two pore calcium channel protein 1-like
				comp217723_c0_seq12	two pore calcium channel protein 1-like
				comp217723_c0_seq20	two pore calcium channel protein 1-like
				comp217723_c0_seq9	two pore calcium channel protein 1-like
				comp217723_c0_seq7	two pore calcium channel protein 1-like
				comp217723_c0_seq16	two pore calcium channel protein 1-like
				comp216792_c0_seq1	two pore calcium channel protein 1-like
				comp217723_c0_seq1	two pore calcium channel protein 1-like
				comp215072_c0_seq1	voltage-dependent anion channel 2
				comp194136_c1_seq1	voltage-dependent anion-selective channel protein 1-like
				comp168577_c0_seq1	voltage-dependent anion-selective channel protein 2
				comp218174_c0_seq1	voltage-dependent anion-selective channel protein 2-like
				comp218174_c0_seq2	voltage-dependent anion-selective channel protein 2-like
				comp197427_c0_seq1	voltage-dependent calcium channel gamma-5 subunit
				comp220095_c0_seq4	voltage-dependent l-type calcium channel subunit alpha-1d-like
				comp142634_c0_seq1	voltage-dependent l-type calcium channel subunit alpha-1d-like
				comp222485_c0_seq1	voltage-dependent l-type calcium channel subunit alpha-1f-like
				comp1048855_c0_seq1	voltage-dependent l-type calcium channel subunit alpha-1f-like
				comp206305_c0_seq1	voltage-dependent t-type calcium channel subunit alpha-1g-like
				comp237255_c1_seq3	voltage-dependent t-type calcium channel subunit alpha-1g-like isoform x6
				comp237255_c1_seq8	voltage-dependent t-type calcium channel subunit alpha-1g-like isoform x6
				comp237255_c1_seq2	voltage-dependent t-type calcium channel subunit alpha-1g-like isoform x6
				comp153516_c0_seq1	voltage-dependent t-type calcium channel subunit alpha-1h-like
				comp136353_c0_seq1	voltage-dependent t-type calcium channel subunit alpha-1h-like
				comp113548_c0_seq1	voltage-dependent t-type calcium channel subunit alpha-1h-like
				comp173690_c0_seq1	voltage-dependent t-type calcium channel subunit alpha-1h-like
				comp1140380_c0_seq1	voltage-dependent t-type calcium channel subunit alpha-1h-like
				comp715256_c0_seq1	voltage-dependent t-type calcium channel subunit alpha-1h-like
				comp206305_c0_seq2	voltage-dependent t-type calcium channel subunit alpha-1h-like
				comp2533941_c0_seq1	voltage-dependent t-type calcium channel subunit alpha-1h-like
				comp20726_c0_seq1	voltage-dependent t-type calcium channel subunit alpha-1i-like
				comp118841_c0_seq1	voltage-dependent t-type calcium channel subunit alpha-1i-like
				comp1770563_c0_seq1	voltage-dependent t-type calcium channel subunit alpha-1i-like
				comp129864_c0_seq1	voltage-gated hydrogen channel 1-like
				comp129864_c0_seq2	voltage-gated hydrogen channel 1-like
				comp494855_c0_seq1	voltage-gated sodium channel type iv alpha subunit

## Sheet: Table S5
Table S5: Functionally important candidate genes upregulated in surrounding hindbrain (H)
Category	Blast2GO description	Found in candidate genes upregulated in VMN?
neurotransmitter receptors	anoctamin- partial	No
	anoctamin-1-like isoform x1	No
	anoctamin-1-like isoform x2	No
	atp-sensitive inward rectifier potassium channel 10-like	No
	atp-sensitive inward rectifier potassium channel 12-like	No
	calcium release-activated calcium channel protein 1-like	No
	calcium voltage- beta 3a	No
	calcium-activated potassium channel subunit alpha-1	No
	g protein-activated inward rectifier potassium channel 1-like	No
	gamma-aminobutyric acid receptor subunit alpha-4-like	No
	gamma-aminobutyric acid receptor subunit alpha-6	No
	gamma-aminobutyric acid receptor subunit delta	No
	gamma-aminobutyric acid receptor subunit delta-like	No
	gamma-aminobutyric acid receptor subunit pi-like	Yes, but different gene component
	gamma-aminobutyric acid type b receptor subunit 1-like	Yes, but different isoform of the same gene component
	gamma-aminobutyric acid type b receptor subunit 2-like	No
	gap junction beta-1 protein	No
	glutamate ionotropic kainate 1	No
	glutamate ionotropic kainate 1-like	No
	glutamate ionotropic kainate 2-like	No
	glutamate ionotropic kainate 5-like	Yes, but different isoform of the same gene component
	glutamate receptor 2 isoform 1 precursor	No
	glutamate receptor 2-like isoform 2	No
	glutamate receptor delta-2 subunit-like	No
	glutamate receptor nmda 1-like isoform x2	No
	glutamate receptor nmda 1-like isoform x5	No
	glutamate receptor-interacting protein 1	No
	kv channel-interacting protein 1-like isoform x2	No
	metabotropic glutamate receptor 1-like	No
	metabotropic glutamate receptor 3-like	No
	metabotropic glutamate receptor 7-like	No
	nmda receptor subunit nr1	No
	nmda receptor subunit nr1a	No
	nmda receptor subunit nr1b	No
	potassium channel subfamily k member 4-like	No
	potassium channel subfamily t member 1-like	No
	potassium voltage-gated channel subfamily a member 2-like	No
	potassium voltage-gated channel subfamily a member 3-like	No
	potassium voltage-gated channel subfamily h member 1-like	No
	potassium voltage-gated channel subfamily h member 8-like	No
	potassium voltage-gated channel subfamily kqt member 2-like	Yes, one of the VMN isoforms is from same component as this
	potassium voltage-gated channel subfamily kqt member 5	No
	potassium voltage-gated kqt-like member partial	No
	short transient receptor potential channel 4	No
	sodium channel protein type 2 subunit alpha-like	No
	sodium channel protein type 8 subunit alpha-like	No
	sodium leak channel non-selective protein isoform 1	No
	voltage-dependent calcium channel gamma-8 subunit-like	No
	voltage-dependent calcium channel subunit alpha-2 delta-1	No
	voltage-dependent calcium channel subunit alpha-2 delta-2-like	No
	voltage-dependent calcium channel subunit alpha-2 delta-3-like	No
	voltage-dependent l-type calcium channel subunit alpha-1d-like	No
	voltage-dependent l-type calcium channel subunit beta-1-like	No
	voltage-dependent l-type calcium channel subunit beta-4-like	No
	voltage-dependent r-type calcium channel subunit alpha-1e	Yes, but different isoform of the same gene component
	voltage-dependent t-type calcium channel subunit alpha-1h	No
	voltage-dependent t-type calcium channel subunit alpha-1i-like	No
Steroid pathway	25-hydroxycholesterol 7-alpha-hydroxylase-like	No
	cholesterol 25-hydroxylase-like protein 2-like	No
	corticotropin-releasing hormone precursor	No
	oxysterol-binding protein 1-like	No
	sterol regulatory element-binding protein cleavage-activating	No
Neuropeptides/peptide hormones	calcitonin gene-related peptide type 1 receptor-like	No
	glucagon family neuropeptides-like	No
	growth hormone receptor	Yes, but different isoform of the same gene component
	growth hormone releasing hormone-like protein	No
	insulin receptor substrate 1-b-like	No
	insulin receptor substrate 1-b-like	No
	neuropeptide y receptor type 2-like	No
	pituitary adenylate cyclase activating polypeptide receptor 1a	No
	prepronociceptin b precursor	No
Other neuromodulators	cannabinoid receptor type 1a-like	No
	d dopamine receptor-like	No
	dopamine receptor d2	No
	mu-type opioid receptor-like	No
Thyroid hormone	thyroid hormone receptor-associated protein 3-like isoform x1	No
	thyroid hormone receptor-associated protein 3-like isoform x1	No

## Sheet: Table S6
Table S6. Sequences and primers used for qPCR validation
Blast2GO sequence description	Sequence or component ID	F/R	qPCR Primer Sequence
btb poz domain-containing protein kctd6 (Reference gene)	comp225606_c0_seq1	F	TGGACACCAGAGACTGCCAAGT
		R	TTGCACGCTCGCTCATGTGATG
kelch-like protein 38-like	comp196277_c0_seq1	F	CGCAGAAGAGGAGCAGGTGTTT
		R	TGCAGAGGGTAGACGACTGGAT
rna-directed dna polymerase from mobile element jockey-like	comp191678_c0_seq1	F	TTTCCAAGTCCAAGGGCGACAG
		R	CGAGCTGCGGTGCATCCTAAAT
NA	comp239352_c0_seq21	F	ATCTCGTGTGGTCAGCAGAGTG
		R	TTGGGCATGTAAGGCTCGTCAT
rna-binding protein mex3d	comp193373_c0_seq1	F	TCTCGATGCAAAGCTGGTGGTG
		R	TGCTGCTGGATGCGCTTGATAG
retrotransposon-like family member (retr-1)-like	comp212746_c0_seq1	F	ACCTGGATGCTGTGCGATCATT
		R	TGCTCGTCCTGGCTTGACTT
ring finger protein 213-like	comp214686_c0_seq1	F	GCTGCCATTCTCCTTCAGATGCAA
		R	TTCGCCGTGGAACACCAACT
ring finger protein 213-like	comp219628_c0_seq1	F	CCGATGCCGATGCCCAGTTTAT
		R	GCTGCTCCTCCAGAACCAACAT
phosphofurin acidic cluster sorting protein 1-like	comp132276_c0_seq1	F	TCCAGGCAGTGGAGGTGATGAT
		R	ATCTCCCAGGTCGCAAAGAGGT
NA	comp217754_c0_seq1	F	AGAGCAGGAGCACAGTCCAGAA
		R	CCCAGAGCACATCCGTTTGGAA
disks large homolog 5	comp216932_c0_seq1	F	GCGTGTCCAGAAGGTGGATTGT
		R	ATTGCCTGCTGAGACGCCTT
transposase	comp223292_c0_seq2	F	ACGAAGGTCACAATGGGCACAG
		R	AGCTCGGACAGAGTGACAGAGA
alpha-actinin-3-like isoform 1	comp191168_c0_seq1	F	CGAGACCGACACAGCAGAACAA
		R	CATGCGGGTGATGCAGTACTCT
glyoxylate reductase hydroxypyruvate reductase-like	comp237576_c1_seq1	F	ACAATGTGGTGCAGTCGTGTGG
		R	TCGGGAGGGATTTGTCGGGTAA
cbp p300-interacting transactivator 1-like	comp233120_c0_seq1	F	TCCTCACCTGGTGTGACCTCTT
		R	TCCCGTGAGACAGAGCCGAATA
rna-directed dna polymerase from mobile element jockey-like	comp194424_c0_seq1	F	TGGCTTTGAGCAATCTGCACTG
		R	TAAAGGTCCTAGACGGCTCCCT
brca1-a complex subunit bre-like	comp187143_c0_seq1	F	ACCCTGCTGTGACCGTTTCAAG
		R	CACTGCACCAGATGCGGTAGTT
coagulation factor viii-like isoform x1	comp229567_c0_seq1	F	GGATGGGCACAGCTCCAGAAAT
		R	TTGACCGACAGTCGCAGGTTTC
protein c8orf37 homolog	comp224787_c0_seq1	F	AGTGGGACCCGTCCTGTGATTA
		R	TCAGCTCTCTGCTGGAGAACCA
pol protein	comp546968_c0_seq1	F	AGTGTCCAGACTCGCCCTGTAA
		R	CGTGTGTGGATCGGGCACTAAA
gap junction beta 6 (cx30)	comp239125_c2	F	TGGCCATGTCCTAACTTGGTGGATTG
		R	GGACCATGCAGATGGAAGAGGTTGTT
neuronal acetylcholine receptor subunit alpha-2-like (chrna2)	comp221976_c2_seq1	F	ACGCACATGACTTGGCAACAACAA
		R	TCACAGCAGGGAAACATCTCAGAAGAA
neuronal acetylcholine receptor subunit non-alpha-3-like (chrnb3)	comp209908_c0_seq1	F	TCCTTGGCTGAGCTGGAGGATT
		R	CAGTGATGGTGTCGTTGGCATGTT
potassium voltage-gated channel subfamily s member 1-like (kcns1)	comp231939_c0	F	CACATCCATCGCCACCATGTGTATCA
		R	AGCAGGTGCAGAACACTTCCAGAG
voltage-gated potassium channel subunit beta-1 isoform 1 (kcnab1)	comp236025_c0	F	CCTGTTTGACACCGCTGAGGTCTATG
		R	ACCAAACTAGATCGCCTCCAGCATTT
d -like dopamine receptor-like (drd2)	comp223188_c0	F	GCGCCTGGTATTCCCTCAACTAT
		R	TACGCTCTCTCCATCCCTCAC
cu zn superoxide dismutase (sod1)	comp171358_c0_seq1	F	CTCGACATCACGGACAAAGCCATAAC
		R	TTACCTCCCTTTCCCAGGTCATCAG
fructose-bisphosphate aldolase b-like (aldob)	comp209766_c0_seq1	F	GTTGTGACTTTGCCAAGTGGAGGT
		R	GGCGTATCTGGCAAGGACGTTTG
muscarinic acetylcholine receptor m2 (chrm2)	comp214280_c0	F	TGAACAGAAACCTGCAGACGGTCAA
		R	CGGCCAGGAACCAATCACGATGTA
